# Supplementary material for: [Cu2(HF2)(H2O)8][FeF6]·2H2O
Source: Acta Crystallogr Sect E Struct Rep Online. 2009 Mar 6;65(Pt 4):i23–4. doi: 10.1107/S1600536809006874 (PMC2968889; doi:10.1107/S1600536809006874)
Supplement: Supplementary file 1 [file e-65-00i23-sup1.cif]

##############################################################################
###                                                                        ###
###        Electronic paper (Acta Crystallographica Section E)             ###
###                                                                        ###
##############################################################################
#                                                                            #
# This CIF contains the data in a paper accepted for publication in Acta     #
# Crystallographica Section E. It conforms to the requirements of Notes      #
# for Authors for Section E, and has been peer reviewed under the auspices   #
# of the IUCr Commission on Journals.                                        #
#                                                                            #
# Full details of the Crystallographic Information File format               #
# are given in the paper "The Crystallographic Information File (CIF):       #
# a New Standard Archive File for Crystallography" by S. R. Hall, F. H.      #
# Allen and I. D. Brown [Acta Cryst. (1991), A47, 655-685].                  #
#                                                                            #
# The current version of the core CIF dictionary is obtainable from          #
# ftp://ftp.iucr.org/pub/cif_core.dic. The current version number is 2.4.    #
#                                                                            #
# Software is freely available for graphical display of the structure(s) in  #
# this CIF.  For information consult the CIF home page http://www.iucr.org/  #
# cif/home.html                                                              #
#                                                                            #
# This file may be used for bona fide research purposes within the           #
# scientific community so long as proper attribution is given to the journal # 
# article from which it was obtained.                                        #
#                                                                            #
##############################################################################
                                             
data_I
_audit_creation_method     SHELXL-97
_chemical_name_systematic
;
Di-\m-aqua-bis{triaquabis[hydrogen fluoride(0.5-)]dicopper(II)}
hexafluoridoferrate(III) dihydrate
;
_chemical_formula_moiety     'Cu2 F2 H17 O8 3+, F6 Fe 3-, 2(H2 O)'
_chemical_formula_sum     'Cu2 F8 Fe H21 O10'
_chemical_formula_iupac     '[Cu2 (H2 F) (H2 O1)8] [Fe F6], 2H2 O'
_chemical_formula_weight     516.12
_symmetry_cell_setting     triclinic
_symmetry_space_group_name_H-M     'P -1'
_symmetry_space_group_name_hall     '-P 1'
loop_
    _symmetry_equiv_pos_as_xyz
    'x, y, z'
    '-x, -y, -z'
_cell_length_a     6.659(2)
_cell_length_b     7.450(3)
_cell_length_c     8.377(5)
_cell_angle_alpha     107.37(4)
_cell_angle_beta     106.89(5)
_cell_angle_gamma     94.26(3)
_cell_volume     373.6(3)
_cell_formula_units_Z     1
_cell_measurement_reflns_used     28
_cell_measurement_theta_min     2.7
_cell_measurement_theta_max     35
_cell_measurement_temperature     293(2)
_exptl_crystal_description     platelet
_exptl_crystal_colour     blue
_exptl_crystal_size_max     0.114
_exptl_crystal_size_mid     0.095
_exptl_crystal_size_min     0.0456
_exptl_crystal_density_diffrn     2.294
_exptl_crystal_F_000     257
_exptl_absorpt_coefficient_mu     3.908
_exptl_absorpt_correction_type     Gaussian
_exptl_absorpt_process_details     '(SHELX76; Sheldrick, 2008)'
_exptl_absorpt_correction_T_min     0.698
_exptl_absorpt_correction_T_max     0.845
_diffrn_ambient_temperature     293(2)
_diffrn_radiation_type     MoK\a
_diffrn_radiation_wavelength     0.71069
_diffrn_radiation_source     'fine-focus sealed tube'
_diffrn_radiation_monochromator     graphite
_diffrn_measurement_device_type     'Siemens AED2'
_diffrn_measurement_method     '2\q/\w'
_diffrn_reflns_number     3303
_diffrn_reflns_av_R_equivalents     0.0000
_diffrn_reflns_av_sigmaI/netI     0.0716
_diffrn_reflns_theta_min     2.70
_diffrn_reflns_theta_max     35.02
_diffrn_reflns_theta_full     35.02
_diffrn_measured_fraction_theta_max     1.000
_diffrn_measured_fraction_theta_full     1.000
_diffrn_reflns_limit_h_min     -10
_diffrn_reflns_limit_h_max     10
_diffrn_reflns_limit_k_min     -12
_diffrn_reflns_limit_k_max     11
_diffrn_reflns_limit_l_min     0
_diffrn_reflns_limit_l_max     13
_diffrn_standards_number     3
_diffrn_standards_interval_time     120
_diffrn_standards_decay_%     15
_refine_special_details
;
Refinement of <i>F</i>^2^ against ALL reflections. The weighted <i>R</i>-factor
<i>wR</i> and goodness of fit <i>S</i> are based on <i>F</i>^2^, conventional
<i>R</i>-factors <i>R</i> are based on <i>F</i>, with <i>F</i> set to zero for
negative <i>F</i>^2^. The threshold expression of <i>F</i>^2^ >
\s(<i>F</i>^2^) is used only for calculating <i>R</i>-factors(gt) <i>etc</i>.
and is not relevant to the choice of reflections for refinement.
<i>R</i>-factors based on <i>F</i>^2^ are statistically about twice as large
as those based on <i>F</i>, and <i>R</i>- factors based on ALL data will be
even larger.
;
_reflns_number_total     3303
_reflns_number_gt     2044
_reflns_threshold_expression     I>2\s(I)
_refine_ls_structure_factor_coef     Fsqd
_refine_ls_matrix_type     full
_refine_ls_R_factor_all     0.0867
_refine_ls_R_factor_gt     0.0397
_refine_ls_wR_factor_gt     0.0714
_refine_ls_wR_factor_ref     0.0797
_refine_ls_goodness_of_fit_ref     1.003
_refine_ls_restrained_S_all     1.002
_refine_ls_number_reflns     3303
_refine_ls_number_parameters     133
_refine_ls_number_restraints     15
_refine_ls_hydrogen_treatment     mixed
_refine_ls_weighting_scheme     calc
_refine_ls_weighting_details
                   'calc w=1/[\s^2^(Fo^2^)+(0.03P)^2^] where P=(Fo^2^+2Fc^2^)/3'
_atom_sites_solution_hydrogens     difmap
_atom_sites_solution_primary     direct
_atom_sites_solution_secondary     difmap
_refine_ls_shift/su_max     0.004
_refine_ls_shift/su_mean     0.000
_refine_diff_density_max     0.616
_refine_diff_density_min     -0.628
_refine_ls_extinction_method     'SHELXL97 (Sheldrick, 2008)'
_refine_ls_extinction_coef     0.0072(17)
_refine_ls_extinction_expression
                                  'Fc^*^=kFc[1+0.001xFc^2^\l^3^/sin(2\q)]^-1/4^'
loop_
    _atom_type_symbol
    _atom_type_description
    _atom_type_scat_dispersion_real
    _atom_type_scat_dispersion_imag
    _atom_type_scat_source
    'Cu' 'Cu' 0.3201 1.2651
                         'International Tables Vol C Tables 4.2.6.8 and 6.1.1.4'
    'Fe' 'Fe' 0.3463 0.8444
                         'International Tables Vol C Tables 4.2.6.8 and 6.1.1.4'
    'F' 'F' 0.0171 0.0103
                         'International Tables Vol C Tables 4.2.6.8 and 6.1.1.4'
    'O' 'O' 0.0106 0.0060
                         'International Tables Vol C Tables 4.2.6.8 and 6.1.1.4'
    'H' 'H' 0.0000 0.0000
                         'International Tables Vol C Tables 4.2.6.8 and 6.1.1.4'
_computing_data_collection     'STADI4 (Stoe & Cie, 1998)'
_computing_cell_refinement     'STADI4 (Stoe & Cie, 1998)'
_computing_data_reduction     'X-RED (Stoe & Cie, 1998)'
_computing_structure_solution     'SHELXS97 (Sheldrick, 2008)'
_computing_structure_refinement     'SHELXL97 (Sheldrick, 2008)'
_computing_molecular_graphics
               'DIAMOND (Brandenburg, 1999) and <i>ORTEP-3</i> (Farrugia, 1997)'
_computing_publication_material     'publCIF (Westrip, 2009)'
loop_
    _atom_site_type_symbol
    _atom_site_label
    _atom_site_fract_x
    _atom_site_fract_y
    _atom_site_fract_z
    _atom_site_U_iso_or_equiv
    _atom_site_adp_type
    _atom_site_calc_flag
    _atom_site_refinement_flags
    _atom_site_occupancy
    _atom_site_disorder_assembly
    _atom_site_disorder_group
    Cu Cu 0.60473(5) 0.55727(4) 0.23479(4) 0.01662(8) Uani d . 1 . .
    Fe Fe 0.0000 0.0000 0.0000 0.01433(10) Uani d S 1 . .
    F F1 0.2310(3) -0.0246(2) -0.0944(2) 0.0270(3) Uani d . 1 . .
    F F2 0.2029(3) 0.1318(2) 0.2331(2) 0.0275(3) Uani d . 1 . .
    F F3 -0.0278(3) 0.2400(2) -0.0437(2) 0.0272(4) Uani d . 1 . .
    F F4 0.4365(3) 0.5885(3) 0.3872(2) 0.0338(4) Uani d . 1 . .
    O O1 0.5648(3) 0.2890(3) 0.2113(3) 0.0283(4) Uani d D 1 . .
    O O2 0.5992(3) 0.8217(3) 0.2411(3) 0.0244(4) Uani d D 1 . .
    O O3 0.7470(3) 0.5094(3) 0.0530(3) 0.0219(4) Uani d D 1 . .
    O O4 0.9139(3) 0.6601(3) 0.4849(3) 0.0262(4) Uani d D 1 . .
    O O5 0.2376(4) 0.8884(3) 0.4476(3) 0.0291(4) Uani d D 1 . .
    H H11 0.641(6) 0.188(5) 0.158(6) 0.064(10) Uiso d D 1 . .
    H H12 0.424(5) 0.226(6) 0.201(6) 0.064(10) Uiso d D 1 . .
    H H21 0.667(7) 0.876(7) 0.167(5) 0.084(12) Uiso d D 1 . .
    H H22 0.604(8) 0.935(5) 0.341(5) 0.084(12) Uiso d D 1 . .
    H H31 0.866(7) 0.623(6) 0.067(8) 0.117(16) Uiso d D 1 . .
    H H32 0.829(8) 0.398(6) 0.022(8) 0.117(16) Uiso d D 1 . .
    H H41 0.937(15) 0.679(15) 0.615(5) 0.24(3) Uiso d D 1 . .
    H H42 1.049(10) 0.734(13) 0.487(12) 0.24(3) Uiso d D 1 . .
    H H51 0.211(11) 0.909(10) 0.330(6) 0.16(2) Uiso d D 1 . .
    H H52 0.315(12) 0.770(8) 0.430(10) 0.16(2) Uiso d D 1 . .
    H H6 0.4219 0.4979 0.4375 0.080 Uiso d P 0.50 . .
loop_
    _atom_site_aniso_label
    _atom_site_aniso_U_11
    _atom_site_aniso_U_22
    _atom_site_aniso_U_33
    _atom_site_aniso_U_12
    _atom_site_aniso_U_13
    _atom_site_aniso_U_23
    Cu 0.02080(15) 0.01342(14) 0.01901(15) 0.00339(11) 0.01121(12) 0.00561(11)
    Fe 0.0157(2) 0.0129(2) 0.0174(2) 0.00267(17) 0.00901(19) 0.00591(18)
    F1 0.0276(8) 0.0268(8) 0.0391(9) 0.0100(6) 0.0248(7) 0.0139(7)
    F2 0.0255(8) 0.0296(8) 0.0217(8) -0.0025(6) 0.0064(6) 0.0038(6)
    F3 0.0295(8) 0.0181(7) 0.0442(10) 0.0077(6) 0.0185(8) 0.0176(7)
    F4 0.0475(11) 0.0338(9) 0.0375(10) 0.0184(8) 0.0290(9) 0.0192(8)
    O1 0.0285(10) 0.0151(8) 0.0470(13) 0.0038(7) 0.0227(9) 0.0086(8)
    O2 0.0386(11) 0.0138(8) 0.0261(10) 0.0040(7) 0.0177(8) 0.0074(7)
    O3 0.0270(9) 0.0179(8) 0.0281(10) 0.0056(7) 0.0191(8) 0.0079(7)
    O4 0.0243(9) 0.0267(10) 0.0261(10) 0.0042(8) 0.0076(8) 0.0074(8)
    O5 0.0359(11) 0.0279(10) 0.0264(10) 0.0109(9) 0.0128(9) 0.0093(8)
_geom_special_details
;
All e.s.d.'s (except the e.s.d. in the dihedral angle between two l.s. planes)
are estimated using the full covariance matrix. The cell e.s.d.'s are taken
into account individually in the estimation of e.s.d.'s in distances, angles
and torsion angles; correlations between e.s.d.'s in cell parameters are only
used when they are defined by crystal symmetry. An approximate (isotropic)
treatment of cell e.s.d.'s is used for estimating e.s.d.'s involving l.s.
planes.
;
loop_
    _geom_bond_atom_site_label_1
    _geom_bond_atom_site_label_2
    _geom_bond_site_symmetry_2
    _geom_bond_distance
    _geom_bond_publ_flag
    Cu F4 . 1.9058(19) y
    Cu O1 . 1.939(2) y
    Cu O2 . 1.958(2) y
    Cu O3 . 1.977(2) y
    Cu O4 . 2.349(3) y
    Fe F1 . 1.9204(16) y
    Fe F2 2 1.930(2) y
    Fe F3 . 1.9402(17) y
    F1 O1 2_655 2.590(3) ?
    F1 O2 2_665 2.595(3) ?
    F1 F2 . 2.709(3) ?
    F1 F3 2 2.728(2) ?
    F1 F3 . 2.732(2) ?
    F1 F2 2 2.736(3) ?
    F1 O1 . 3.051(4) ?
    F2 O1 . 2.679(3) ?
    F2 F3 2 2.714(3) ?
    F2 F3 . 2.759(3) ?
    F2 O4 2_666 2.766(3) ?
    F2 O5 1_545 2.888(3) ?
    F3 O3 2_665 2.577(2) ?
    F3 O3 1_455 2.668(3) ?
    F3 O5 2_565 3.072(4) ?
    F4 F4 2_666 2.597(4) ?
    F4 O1 . 2.632(3) ?
    F4 O5 . 2.676(3) ?
    F4 O2 . 2.730(3) ?
    F4 O4 . 3.006(3) ?
    O1 O3 . 2.804(3) ?
    O2 O5 2_676 2.699(3) ?
    O2 O3 . 2.814(3) ?
    O2 O4 . 3.061(3) ?
    O2 O3 2_665 3.113(4) ?
    O3 O3 2_665 3.128(4) ?
    O4 O4 2_766 2.768(4) ?
    O4 O5 1_655 2.793(3) ?
    Cu O3 2_665 2.715(3) y
    Cu Cu 2_665 3.575(3) y
loop_
    _geom_angle_atom_site_label_1
    _geom_angle_atom_site_label_2
    _geom_angle_atom_site_label_3
    _geom_angle_site_symmetry_1
    _geom_angle_site_symmetry_3
    _geom_angle
    _geom_angle_publ_flag
    F4 Cu O1 . . 86.42(9) ?
    F4 Cu O2 . . 89.89(8) ?
    O1 Cu O2 . . 171.49(9) ?
    F4 Cu O3 . . 173.09(9) ?
    O1 Cu O3 . . 91.47(9) ?
    O2 Cu O3 . . 91.30(8) ?
    F4 Cu O4 . . 89.27(9) ?
    O1 Cu O4 . . 97.50(10) ?
    O2 Cu O4 . . 90.11(9) ?
    O3 Cu O4 . . 97.53(9) ?
    F1 Fe F2 . 2 90.57(9) ?
    F1 Fe F2 2 2 89.43(9) ?
    F1 Fe F3 . . 90.08(7) ?
    F1 Fe F3 2 . 89.92(7) ?
    F2 Fe F3 2 . 89.06(9) ?
    F2 Fe F3 . . 90.94(9) ?
    H11 O1 H12 . . 109(3) ?
    H21 O2 H22 . . 104(3) ?
    H31 O3 H32 . . 98(3) ?
    H41 O4 H42 . . 103(4) ?
    H51 O5 H52 . . 102(3) ?
loop_
    _geom_hbond_atom_site_label_D
    _geom_hbond_atom_site_label_H
    _geom_hbond_atom_site_label_A
    _geom_hbond_site_symmetry_A
    _geom_hbond_distance_DH
    _geom_hbond_distance_HA
    _geom_hbond_distance_DA
    _geom_hbond_angle_DHA
    O1 H11 F1 2_655 1.00(4) 1.59(4) 2.590(3) 173(4)
    O1 H12 F2 . 0.99(4) 1.71(4) 2.679(3) 167(4)
    O2 H21 F1 2_665 1.02(5) 1.61(5) 2.595(3) 161(4)
    O2 H22 O5 2_676 0.98(4) 1.82(4) 2.699(3) 147(5)
    O3 H31 F3 2_665 1.07(5) 1.52(5) 2.577(2) 167(5)
    O3 H32 F3 1_655 1.04(5) 1.64(5) 2.668(3) 171(5)
    O4 H41 F2 2_666 1.02(4) 2.07(9) 2.766(3) 123(8)
    O4 H42 O5 1_655 1.01(9) 1.81(9) 2.793(3) 164(8)
    O5 H51 F2 1_565 1.01(6) 2.05(7) 2.888(3) 139(5)
    O5 H51 F3 2_565 1.01(6) 2.23(5) 3.072(4) 140(6)
    O5 H52 F4 . 1.05(7) 1.63(7) 2.676(3) 175(6)
    F4 H6 F4 2_666 0.91 1.82 2.597(4) 142
data_global
_journal_date_recd_electronic     2008-11-19
_journal_date_accepted     2009-02-24
_journal_name_full     'Acta Crystallographica, Section E'
_journal_year     2009
_journal_volume     65
_journal_issue      4
_journal_page_first     i23
_journal_page_last     i24
_journal_paper_category     QI
_journal_coeditor_code     FI2069
_publ_contact_author_name     'Armel Le Bail'
_publ_contact_author_address
;
Laboratoire des Oxydes et Fluorures, CNRS UMR 6010, Universit\'e du Maine,
72085 Le Mans, France
;
_publ_contact_author_email     'armel.le_bail@univ-lemans.fr'
_publ_contact_author_fax     '33 (0)2 43 83 35 06'
_publ_contact_author_phone     '33 (0)2 43 83 33 47'
_publ_section_title
;
[Cu~2~(H~2~F)(H~2~O)~8~][FeF~6~].2H~2~O
;
loop_
    _publ_author_name
    _publ_author_footnote
    _publ_author_address
    'Armel Le Bail' .
;
Laboratoire des Oxydes et Fluorures, CNRS UMR 6010, Universit\'e du Maine
72085 Le Mans, France
;
    'Anne-Marie Mercier' .
;
Laboratoire des Oxydes et Fluorures, CNRS UMR 6010, Universit\'e du Maine
72085 Le Mans, France
;
