# Supplementary material for: [Cu2(HF2)(H2O)8][FeF6]·2H2O
Source: Acta Crystallogr Sect E Struct Rep Online. 2009 Mar 6;65(Pt 4):i23–4. doi: 10.1107/S1600536809006874 (PMC2968889; doi:10.1107/S1600536809006874)
Supplement: Supplementary file 2 [file e-65-00i23-Isup2.hkl]

# 
# h,k,l, Fc-squared, Fo-squared, sigma(Fo-squared) and status flag 
# 
data_I
_shelx_title '   H [Cu(H2O)4F]2 [FeF6] 2H2O      P-1' 
_shelx_refln_list_code          4 
_shelx_F_calc_maximum      133.59 
_exptl_crystal_F_000       277.87 
_reflns_d_resolution_high  0.6192 
 
loop_ 
 _symmetry_equiv_pos_as_xyz 
 'x, y, z' 
 '-x, -y, -z' 
 
_cell_length_a     6.6590 
_cell_length_b     7.4500 
_cell_length_c     8.3770 
_cell_angle_alpha 107.370 
_cell_angle_beta  106.890 
_cell_angle_gamma  94.260 
 
_shelx_F_squared_multiplier     1.000 
 
loop_ 
 _refln_index_h 
 _refln_index_k 
 _refln_index_l 
 _refln_F_squared_calc 
 _refln_F_squared_meas 
 _refln_F_squared_sigma 
 _refln_observed_status 
   1   0   0      661.77      568.13     11.20 o 
   2   0   0      499.91      574.96     16.32 o 
   3   0   0      634.58      656.98     18.61 o 
   4   0   0       12.13       35.61     13.34 o 
   5   0   0     2902.89     2943.01     43.82 o 
   6   0   0      364.38      381.89     16.44 o 
   7   0   0       50.96       58.47     20.26 o 
   8   0   0      132.46      139.17     10.94 o 
   9   0   0        0.38        9.79     22.82 o 
  10   0   0       89.54       95.01     15.20 o 
 -10   1   0       18.81       48.71     22.48 o 
  -9   1   0       84.38       67.28     25.64 o 
  -8   1   0        5.28        3.06     21.43 o 
  -7   1   0       72.36       88.40     11.06 o 
  -6   1   0     1042.02     1071.33     31.91 o 
  -5   1   0      205.12      225.60     11.28 o 
  -4   1   0     2133.03     2085.72     33.82 o 
  -3   1   0      125.35      135.40      7.17 o 
  -2   1   0      669.28      673.97     16.65 o 
  -1   1   0     6715.62     7422.14     39.86 o 
   0   1   0      409.54      397.30     10.15 o 
   1   1   0     2962.47     3355.67     26.80 o 
   2   1   0      223.50      217.55     10.42 o 
   3   1   0      179.47      172.11      7.97 o 
   4   1   0     2463.42     2402.98     37.22 o 
   5   1   0       68.24       29.16     16.87 o 
   6   1   0      260.90      263.49     11.56 o 
   7   1   0       90.23       94.06      9.42 o 
   8   1   0        0.24        8.49     19.83 o 
   9   1   0      276.58      283.48     16.87 o 
 -10   2   0       82.76       74.81     29.90 o 
  -9   2   0        0.58       12.79     22.39 o 
  -8   2   0       93.36      104.81     10.75 o 
  -7   2   0      409.13      390.02     20.06 o 
  -6   2   0      251.91      240.31     14.34 o 
  -5   2   0      886.54      836.24     27.45 o 
  -4   2   0       28.37       15.85     13.59 o 
  -3   2   0       60.40       60.83      6.95 o 
  -2   2   0      278.00      259.40     10.45 o 
  -1   2   0     1098.68     1132.73     19.84 o 
   0   2   0     2415.29     2645.99     27.57 o 
   1   2   0        7.96       25.79     13.19 o 
   2   2   0      276.34      295.58     11.01 o 
   3   2   0      700.22      755.94     21.82 o 
   4   2   0      119.93      114.77      8.03 o 
   5   2   0      582.33      567.45     25.17 o 
   6   2   0       12.67        3.09     16.55 o 
   7   2   0       46.33       35.18     20.11 o 
   8   2   0      267.17      288.55     15.05 o 
   9   2   0        1.08        3.09     24.80 o 
 -10   3   0        0.79        3.09     30.17 o 
  -9   3   0       60.96       58.53     22.76 o 
  -8   3   0      139.42      168.02     11.00 o 
  -7   3   0       10.02       50.59     18.38 o 
  -6   3   0      866.55      860.05     30.04 o 
  -5   3   0      167.95      178.64      9.24 o 
  -4   3   0      271.55      296.09     12.49 o 
  -3   3   0     1699.59     1702.94     29.50 o 
  -2   3   0        8.81        5.10     12.69 o 
  -1   3   0     3805.47     3702.87     37.69 o 
   0   3   0      134.41      140.67      7.94 o 
   1   3   0      446.93      463.32     18.07 o 
   2   3   0     2375.08     2339.04     34.82 o 
   3   3   0      621.93      643.73     22.46 o 
   4   3   0      659.26      625.25     26.17 o 
   5   3   0       17.07       13.16     18.78 o 
   6   3   0        1.12        3.09     18.25 o 
   7   3   0      152.22       73.65     24.56 o 
   8   3   0       48.18       48.43     25.85 o 
   9   3   0      117.63      108.76     15.01 o 
 -10   4   0        9.11       34.71     23.13 o 
  -9   4   0       33.03       13.44     23.50 o 
  -8   4   0        0.54       22.95     20.08 o 
  -7   4   0      760.05      755.04     33.99 o 
  -6   4   0       78.41       42.26     20.11 o 
  -5   4   0      247.46      226.69     10.14 o 
  -4   4   0     1723.02     1718.73     34.18 o 
  -3   4   0       37.41       20.73     14.64 o 
  -2   4   0     4200.49     4112.40     46.61 o 
  -1   4   0      314.91      301.66     12.83 o 
   0   4   0      483.75      508.21     20.48 o 
   1   4   0     2184.36     2241.43     34.63 o 
   2   4   0      373.80      346.87     14.19 o 
   3   4   0     1698.10     1616.77     34.76 o 
   4   4   0       17.28       41.23     16.12 o 
   5   4   0       93.85       83.47     10.69 o 
   6   4   0      272.55      295.49     15.29 o 
   7   4   0       12.68        3.12     26.99 o 
   8   4   0      213.02      217.09     14.03 o 
  -9   5   0        0.41        3.12     24.55 o 
  -8   5   0      242.30      218.56     15.17 o 
  -7   5   0       42.80        2.59     23.44 o 
  -6   5   0      208.21      229.87     11.15 o 
  -5   5   0       52.69       53.07     18.93 o 
  -4   5   0       74.25       49.45     18.13 o 
  -3   5   0     1176.58     1123.31     31.28 o 
  -2   5   0       52.07       16.68     16.68 o 
  -1   5   0       85.49       76.74      8.22 o 
   0   5   0      298.32      273.58     12.43 o 
   1   5   0        2.29        3.30     16.15 o 
   2   5   0     2484.03     2342.49     43.39 o 
   3   5   0        2.48        9.05     16.34 o 
   4   5   0       65.97       50.22     20.94 o 
   5   5   0      313.49      318.38     17.15 o 
   6   5   0        1.12       25.70     20.01 o 
   7   5   0      233.31      224.86     13.22 o 
   8   5   0        2.14        3.77     22.76 o 
  -9   6   0       76.12       70.36     14.83 o 
  -8   6   0        4.99       26.04     22.79 o 
  -7   6   0      113.17      125.26     11.40 o 
  -6   6   0       26.83       44.63     19.83 o 
  -5   6   0        4.49        3.18     19.46 o 
  -4   6   0      649.54      586.27     27.15 o 
  -3   6   0       57.60       37.75     17.95 o 
  -2   6   0      119.35      124.65     10.38 o 
  -1   6   0       33.85       40.62     16.96 o 
   0   6   0        0.80        3.34     17.17 o 
   1   6   0     1349.75     1293.69     36.58 o 
   2   6   0      182.99      191.40      9.76 o 
   3   6   0      105.13      110.56     10.81 o 
   4   6   0       47.82       61.19      9.79 o 
   5   6   0       13.30        3.18     22.52 o 
   6   6   0      215.30      231.87     12.88 o 
   7   6   0       14.98        3.15     25.60 o 
  -9   7   0        0.38        7.91     27.67 o 
  -8   7   0      153.93      141.51     14.15 o 
  -7   7   0        0.11        3.21     21.99 o 
  -6   7   0       17.31       27.92     19.52 o 
  -5   7   0      789.49      761.57     35.19 o 
  -4   7   0       79.26       80.74     11.55 o 
  -3   7   0      798.36      797.11     32.48 o 
  -2   7   0        1.35        3.34     18.75 o 
  -1   7   0        0.59        2.07     18.47 o 
   0   7   0      929.26      889.42     33.48 o 
   1   7   0      443.25      450.27     17.59 o 
   2   7   0      549.04      587.64     21.30 o 
   3   7   0       33.14       15.44     20.57 o 
   4   7   0        2.22        3.21     22.89 o 
   5   7   0      266.68      257.31     16.10 o 
   6   7   0       20.00       28.91     25.33 o 
  -8   8   0        6.92        3.21     26.99 o 
  -7   8   0       35.10        3.21     27.86 o 
  -6   8   0      211.33      211.32     12.61 o 
  -5   8   0       91.44      118.68     11.58 o 
  -4   8   0     1131.04     1090.19     40.75 o 
  -3   8   0       29.49       10.32     10.32 o 
  -2   8   0       10.27       44.44     19.77 o 
  -1   8   0      484.86      486.30     19.63 o 
   0   8   0       20.70       57.57     20.04 o 
   1   8   0      973.90      976.40     36.54 o 
   2   8   0       36.86       61.74     22.45 o 
   3   8   0       29.63       48.58     24.28 o 
   4   8   0      300.78      301.08     16.53 o 
   5   8   0        2.17        3.21     25.60 o 
   6   8   0       81.77       76.63     28.23 o 
  -7   9   0       11.08       15.44     27.02 o 
  -6   9   0       24.67       32.06     24.96 o 
  -5   9   0      272.76      284.07     16.68 o 
  -4   9   0       36.78       22.18     25.39 o 
  -3   9   0      142.50      146.30     14.92 o 
  -2   9   0       96.77       37.62     26.07 o 
  -1   9   0        2.28        5.81     23.19 o 
   0   9   0      396.41      356.79     17.68 o 
   1   9   0        1.59        3.24     24.49 o 
   2   9   0       47.11       58.44     25.95 o 
   3   9   0      106.02      101.97     14.05 o 
   4   9   0        2.43       22.79     26.59 o 
  -6  10   0       52.14       88.61     28.20 o 
  -5  10   0       48.19       26.62     30.42 o 
  -4  10   0      167.54      158.01     14.36 o 
  -3  10   0       27.21       13.74     24.03 o 
  -2  10   0        8.70        3.37     23.50 o 
  -1  10   0       87.28      104.47     13.50 o 
   0  10   0       11.80       37.62     23.94 o 
   1  10   0       60.52       38.89     28.26 o 
   2  10   0       11.86       55.84     22.33 o 
   3  10   0       17.27        3.95     27.64 o 
  -4  11   0        0.88       36.26     28.20 o 
  -3  11   0        0.02       15.57     27.24 o 
  -2  11   0      223.19      199.64     15.35 o 
  -1  11   0       93.20       88.22     15.35 o 
   0  11   0       92.49       50.69     31.17 o 
   1  11   0        5.59        3.21     28.11 o 
  -2 -11   1      180.73      156.28     16.00 o 
  -1 -11   1      119.89      115.44     15.38 o 
   0 -11   1      190.91      202.57     14.98 o 
   1 -11   1        4.51       37.06     25.94 o 
   2 -11   1        6.92       26.16     26.16 o 
   3 -11   1      219.56      224.57     15.23 o 
   4 -11   1       53.93       43.24     15.69 o 
  -4 -10   1       35.08        8.12     32.43 o 
  -3 -10   1       63.64       48.96     26.35 o 
  -2 -10   1       49.53       53.16     24.83 o 
  -1 -10   1      247.91      262.96     16.84 o 
   0 -10   1        0.32        3.24     22.95 o 
   1 -10   1       10.99        3.24     25.88 o 
   2 -10   1       51.13       58.72     22.83 o 
   3 -10   1       37.45       26.84     26.84 o 
   4 -10   1      108.37      129.46     14.02 o 
   5 -10   1        0.12        3.30     26.10 o 
   6 -10   1        1.37       19.89     23.90 o 
  -5  -9   1      148.27      149.73     15.75 o 
  -4  -9   1       31.42       32.52     25.26 o 
  -3  -9   1        2.58        3.34     23.29 o 
  -2  -9   1      332.42      350.54     18.45 o 
  -1  -9   1        0.81       17.42     23.23 o 
   0  -9   1       85.42       87.54     11.27 o 
   1  -9   1       63.78       49.98     22.21 o 
   2  -9   1       16.55       33.73     22.48 o 
   3  -9   1      268.43      256.70     14.58 o 
   4  -9   1        1.72       12.38     21.62 o 
   5  -9   1       24.89        3.27     23.04 o 
   6  -9   1      121.06      130.88     14.15 o 
   7  -9   1       15.80       46.27     26.99 o 
  -6  -8   1       95.85       84.88     15.41 o 
  -5  -8   1       56.49        3.21     27.74 o 
  -4  -8   1        6.15       15.63     21.90 o 
  -3  -8   1      303.99      315.40     17.21 o 
  -2  -8   1      108.38      110.99     10.60 o 
  -1  -8   1      650.28      642.33     22.26 o 
   0  -8   1      387.50      406.39     19.13 o 
   1  -8   1       52.96       58.69     21.13 o 
   2  -8   1      774.10      741.86     33.62 o 
   3  -8   1        0.78        5.07     20.20 o 
   4  -8   1      519.46      518.36     21.24 o 
   5  -8   1      121.37      120.38     11.46 o 
   6  -8   1       66.44       66.07     25.17 o 
   7  -8   1      259.38      276.31     17.49 o 
   8  -8   1        1.13        3.21     27.12 o 
  -7  -7   1       65.98       38.55     26.96 o 
  -6  -7   1       12.92       48.12     24.06 o 
  -5  -7   1        1.13       39.41     21.25 o 
  -4  -7   1      294.70      285.61     16.16 o 
  -3  -7   1      254.53      251.76     12.08 o 
  -2  -7   1      703.04      664.89     31.23 o 
  -1  -7   1      259.26      248.10     14.46 o 
   0  -7   1       17.78       51.55     17.85 o 
   1  -7   1      709.62      740.51     29.54 o 
   2  -7   1      206.37      202.59     12.14 o 
   3  -7   1      584.25      592.23     27.61 o 
   4  -7   1      177.14      161.30     11.34 o 
   5  -7   1       41.53       42.53     22.55 o 
   6  -7   1      338.08      342.27     16.84 o 
   7  -7   1       10.68       25.36     22.21 o 
   8  -7   1      127.46      146.82     14.33 o 
   9  -7   1       60.02       72.12     28.05 o 
  -8  -6   1      161.08      166.04     15.82 o 
  -7  -6   1        0.11       13.93     24.37 o 
  -6  -6   1       18.45        3.18     21.34 o 
  -5  -6   1      220.18      219.36     13.22 o 
  -4  -6   1        9.74       13.81     18.38 o 
  -3  -6   1      339.23      350.68     18.26 o 
  -2  -6   1       33.95       16.52     18.38 o 
  -1  -6   1        1.25        3.34     18.93 o 
   0  -6   1      788.20      780.49     27.72 o 
   1  -6   1      643.14      630.04     25.98 o 
   2  -6   1       44.10       10.07     18.50 o 
   3  -6   1      125.34      129.60      8.90 o 
   4  -6   1       23.31       29.22     19.49 o 
   5  -6   1      470.90      457.43     19.81 o 
   6  -6   1      191.20      188.52     12.54 o 
   7  -6   1      187.74      213.60     14.43 o 
   8  -6   1       87.84       43.12     26.53 o 
   9  -6   1        0.05        3.15     22.67 o 
  -8  -5   1        0.99        3.15     21.77 o 
  -7  -5   1       93.04       59.62     25.08 o 
  -6  -5   1       84.19       94.30     10.78 o 
  -5  -5   1        9.97        2.32     20.66 o 
  -4  -5   1      744.81      738.70     29.23 o 
  -3  -5   1        2.29       20.23     15.16 o 
  -2  -5   1       90.16       94.28      7.48 o 
  -1  -5   1     1038.67     1041.58     27.78 o 
   0  -5   1      229.47      190.71     10.45 o 
   1  -5   1     2625.80     2573.39     39.79 o 
   2  -5   1        4.40        3.27     14.92 o 
   3  -5   1      110.07       97.71      8.90 o 
   4  -5   1      829.48      757.19     28.53 o 
   5  -5   1      261.97      262.44     11.68 o 
   6  -5   1      395.28      424.32     18.27 o 
   7  -5   1       32.96       55.94     21.31 o 
   8  -5   1        6.59       21.71     21.71 o 
   9  -5   1       69.20       89.85     14.36 o 
  -9  -4   1        1.79        3.15     23.07 o 
  -8  -4   1      123.80      160.38     13.34 o 
  -7  -4   1       60.78       65.27     11.37 o 
  -6  -4   1      233.64      222.86     11.99 o 
  -5  -4   1     1139.04     1100.62     33.83 o 
  -4  -4   1       40.85       34.81     18.25 o 
  -3  -4   1     1345.77     1334.67     30.77 o 
  -2  -4   1      687.88      706.58     22.78 o 
  -1  -4   1      852.29      835.77     23.66 o 
   0  -4   1    13254.84    11720.37     80.26 o 
   1  -4   1      131.84      130.67      8.16 o 
   2  -4   1      853.21      804.86     23.91 o 
   3  -4   1      229.82      211.32     11.13 o 
   4  -4   1       61.63       80.47      8.77 o 
   5  -4   1     1716.51     1752.91     38.75 o 
   6  -4   1      147.05      141.09     10.53 o 
   7  -4   1      108.31      115.01     12.48 o 
   8  -4   1      145.25      138.92     11.83 o 
   9  -4   1        0.49       44.97     20.75 o 
  -9  -3   1      102.09      115.19     14.39 o 
  -8  -3   1       30.67       18.50     21.56 o 
  -7  -3   1       48.93       38.73     20.66 o 
  -6  -3   1      668.59      679.28     29.72 o 
  -5  -3   1      215.89      214.31     10.44 o 
  -4  -3   1     1740.75     1696.69     34.18 o 
  -3  -3   1      193.55      208.87     10.32 o 
  -2  -3   1     1058.11     1099.26     23.43 o 
  -1  -3   1     2356.41     2351.20     31.25 o 
   0  -3   1     1491.77     1438.59     24.63 o 
   1  -3   1     5117.19     4949.26     43.91 o 
   2  -3   1      149.26      200.40      9.46 o 
   3  -3   1      230.36      255.75     12.64 o 
   4  -3   1     1596.52     1553.45     32.94 o 
   5  -3   1       97.43       95.73      8.12 o 
   6  -3   1      534.18      534.27     25.82 o 
   7  -3   1      128.75      126.87     11.99 o 
   8  -3   1        8.06       28.57     20.01 o 
   9  -3   1      185.78      225.98     13.50 o 
  10  -3   1        2.61        3.89     23.32 o 
  -9  -2   1        2.02       33.91     23.75 o 
  -8  -2   1       48.48       63.23     11.49 o 
  -7  -2   1      210.65      209.91     11.93 o 
  -6  -2   1      345.14      322.75     13.54 o 
  -5  -2   1      810.19      838.35     28.03 o 
  -4  -2   1        0.42        1.24     13.56 o 
  -3  -2   1       38.06       35.12     13.28 o 
  -2  -2   1      305.52      354.19     16.45 o 
  -1  -2   1      861.03     1012.02     19.24 o 
   0  -2   1     4586.33     4627.30     35.14 o 
   1  -2   1     1700.65     1643.44     23.21 o 
   2  -2   1      124.37      123.24      6.98 o 
   3  -2   1      122.98      123.31      6.55 o 
   4  -2   1       20.21       10.93     13.37 o 
   5  -2   1      619.26      601.87     24.71 o 
   6  -2   1       79.27       65.21      9.58 o 
   7  -2   1      105.25      100.46     11.68 o 
   8  -2   1      184.03      188.27     14.06 o 
   9  -2   1        1.69       26.72     20.04 o 
  10  -2   1       37.42       50.28     27.09 o 
 -10  -1   1        0.06        7.57     22.70 o 
  -9  -1   1       65.66       48.56     25.88 o 
  -8  -1   1       58.29       29.87     21.71 o 
  -7  -1   1       43.86       26.93     20.23 o 
  -6  -1   1     1116.09     1083.42     32.44 o 
  -5  -1   1        3.28       14.33     14.33 o 
  -4  -1   1      547.69      563.84     19.95 o 
  -3  -1   1     1072.88     1085.91     22.14 o 
  -2  -1   1      268.73      203.58      9.46 o 
  -1  -1   1     4831.45     5339.06     33.40 o 
   0  -1   1       28.30       56.23      4.60 o 
   1  -1   1       87.30      101.03      5.87 o 
   2  -1   1     1281.17     1368.98     22.35 o 
   3  -1   1     1619.66     1681.48     27.61 o 
   4  -1   1      688.53      677.46     22.59 o 
   5  -1   1       17.09       27.46     15.26 o 
   6  -1   1        0.22        3.06     17.20 o 
   7  -1   1      198.97      195.94     11.65 o 
   8  -1   1       83.73       81.73     11.24 o 
   9  -1   1      171.40      151.00     13.44 o 
 -10   0   1       23.89        3.71     25.76 o 
  -9   0   1       48.82        9.39     25.08 o 
  -8   0   1        4.75       15.72     18.38 o 
  -7   0   1      947.32      887.96     34.56 o 
  -6   0   1        1.99       18.96     15.50 o 
  -5   0   1      643.20      694.13     24.59 o 
  -4   0   1     2100.20     2124.80     33.63 o 
  -3   0   1      444.89      475.04     17.42 o 
  -2   0   1     6425.91     6645.91     43.26 o 
  -1   0   1       83.45       67.39      4.42 o 
   0   0   1     1215.41     1489.96     13.60 o 
   1   0   1     3972.90     4149.10     30.51 o 
   2   0   1     2953.46     2980.25     31.66 o 
   3   0   1     4868.11     4646.60     45.60 o 
   4   0   1       95.90       95.58      7.35 o 
   5   0   1      323.59      332.47     14.09 o 
   6   0   1      403.32      363.98     17.62 o 
   7   0   1       85.12       90.91      9.58 o 
   8   0   1      314.99      302.91     14.43 o 
   9   0   1        1.41        3.06     27.39 o 
 -10   1   1       20.64       25.45     25.45 o 
  -9   1   1        1.74        3.09     21.65 o 
  -8   1   1      310.75      307.37     15.48 o 
  -7   1   1       82.90       88.22     10.50 o 
  -6   1   1      332.57      327.18     15.33 o 
  -5   1   1      147.18      153.28      8.16 o 
  -4   1   1      948.63     1023.10     24.10 o 
  -3   1   1     1647.29     1838.47     27.33 o 
  -2   1   1       62.70       54.28      6.52 o 
  -1   1   1     2241.79     2373.64     22.56 o 
   0   1   1     1782.45     2018.20     21.59 o 
   1   1   1      628.98      607.98     16.49 o 
   2   1   1     6824.96     6930.62     52.49 o 
   3   1   1      245.03      272.92     12.12 o 
   4   1   1      427.54      437.41     21.15 o 
   5   1   1      440.33      440.03     16.72 o 
   6   1   1       56.09       37.22     18.63 o 
   7   1   1      355.43      368.86     20.09 o 
   8   1   1        0.14        3.06     24.06 o 
   9   1   1       18.05       24.83     24.83 o 
 -10   2   1        0.14        3.09     25.45 o 
  -9   2   1       90.69       99.25     12.39 o 
  -8   2   1        8.73        3.09     20.85 o 
  -7   2   1      292.28      302.89     14.96 o 
  -6   2   1       33.51       36.57      8.71 o 
  -5   2   1       48.50       50.60      7.04 o 
  -4   2   1     1791.34     1721.44     30.24 o 
  -3   2   1        5.96       17.39     12.17 o 
  -2   2   1      441.66      480.07     16.49 o 
  -1   2   1      359.58      351.37     15.69 o 
   0   2   1       36.41       38.30     14.06 o 
   1   2   1     1965.42     2050.66     27.82 o 
   2   2   1      999.06      997.84     22.93 o 
   3   2   1      393.45      409.09     18.74 o 
   4   2   1      199.22      190.25      8.84 o 
   5   2   1      106.00      105.99      9.14 o 
   6   2   1      331.38      326.71     15.67 o 
   7   2   1        7.47        8.06     18.81 o 
   8   2   1      132.68      137.03     12.73 o 
   9   2   1       48.43       63.26     11.18 o 
 -10   3   1       51.85       51.64     14.76 o 
  -9   3   1        0.62       38.05     22.21 o 
  -8   3   1      478.99      462.49     21.51 o 
  -7   3   1       14.90        3.09     20.23 o 
  -6   3   1       10.55       45.99     16.52 o 
  -5   3   1     1576.85     1533.98     33.57 o 
  -4   3   1      150.93      138.45      8.74 o 
  -3   3   1     2919.72     2958.08     38.71 o 
  -2   3   1       73.20       77.48      7.20 o 
  -1   3   1      394.23      373.54     17.45 o 
   0   3   1     2313.83     2330.76     32.21 o 
   1   3   1     1888.02     1862.28     30.65 o 
   2   3   1     2695.90     2672.05     39.37 o 
   3   3   1       24.27       41.60     13.87 o 
   4   3   1       10.51       11.83     15.20 o 
   5   3   1      565.50      542.15     20.44 o 
   6   3   1       48.15       51.61     19.68 o 
   7   3   1      235.29      242.41     14.58 o 
   8   3   1        0.86        3.43     23.94 o 
 -10   4   1       21.88       49.26     26.53 o 
  -9   4   1      288.57      296.74     16.50 o 
  -8   4   1       32.56       50.72     19.74 o 
  -7   4   1       61.58       33.48     19.15 o 
  -6   4   1      276.80      259.63     14.00 o 
  -5   4   1      633.20      693.56     27.06 o 
  -4   4   1     4978.82     4712.86     55.26 o 
  -3   4   1        0.31        3.18     15.16 o 
  -2   4   1        2.79        3.24     14.02 o 
  -1   4   1     1277.45     1265.94     28.31 o 
   0   4   1       21.41       26.50     14.49 o 
   1   4   1     6809.85     6516.20     63.58 o 
   2   4   1       53.91       47.11     17.11 o 
   3   4   1       34.28       13.25     18.22 o 
   4   4   1      585.24      573.35     19.63 o 
   5   4   1       21.22       27.86     18.56 o 
   6   4   1      248.57      252.18     13.72 o 
   7   4   1        2.03       12.82     22.42 o 
   8   4   1        0.43        7.38     25.88 o 
 -10   5   1       90.32      110.30     15.75 o 
  -9   5   1       26.70        3.46     24.21 o 
  -8   5   1       99.92       96.10     12.02 o 
  -7   5   1       33.42       51.77     20.72 o 
  -6   5   1      163.14      176.28     11.15 o 
  -5   5   1     1085.56     1078.53     32.56 o 
  -4   5   1       17.91       15.20     18.53 o 
  -3   5   1     1023.16      989.91     29.47 o 
  -2   5   1      199.38      192.29     10.38 o 
  -1   5   1       38.12       36.97     16.28 o 
   0   5   1     1857.69     1802.06     36.49 o 
   1   5   1       96.48      110.41      9.61 o 
   2   5   1      147.12      174.74     10.50 o 
   3   5   1      124.30      118.50      9.85 o 
   4   5   1       47.86       29.56     11.37 o 
   5   5   1      409.28      383.26     15.85 o 
   6   5   1       36.56       49.02     21.47 o 
   7   5   1        4.84        3.15     24.62 o 
  -9   6   1       81.05       58.84     29.41 o 
  -8   6   1       13.05       19.46     22.67 o 
  -7   6   1       32.69       48.40     22.76 o 
  -6   6   1      166.84      169.67     12.48 o 
  -5   6   1      155.97      167.04     11.00 o 
  -4   6   1      609.72      595.83     27.98 o 
  -3   6   1       58.21       71.38      9.39 o 
  -2   6   1      143.76      154.41      9.18 o 
  -1   6   1       79.00       81.77      9.08 o 
   0   6   1        3.52        7.44     18.56 o 
   1   6   1      341.38      372.98     17.77 o 
   2   6   1       56.10       69.75     10.59 o 
   3   6   1      144.54      143.03     11.71 o 
   4   6   1      475.99      497.36     21.17 o 
   5   6   1       15.68       24.15     24.15 o 
   6   6   1       52.32       58.41     24.03 o 
   7   6   1       26.50        7.72     27.06 o 
  -9   7   1        1.51        7.88     23.66 o 
  -8   7   1       15.70        3.55     28.29 o 
  -7   7   1      241.54      224.58     15.82 o 
  -6   7   1       27.95       14.15     22.61 o 
  -5   7   1      242.39      259.23     12.82 o 
  -4   7   1        0.21        3.27     21.46 o 
  -3   7   1        5.00        9.05     20.42 o 
  -2   7   1      875.64      896.74     33.04 o 
  -1   7   1      214.57      208.09     10.97 o 
   0   7   1      411.65      417.79     17.99 o 
   1   7   1       60.11       40.31     21.34 o 
   2   7   1        9.53       20.32     20.32 o 
   3   7   1      419.65      409.01     19.35 o 
   4   7   1      115.39      110.34     12.26 o 
   5   7   1      137.23      147.57     13.72 o 
   6   7   1        6.40       15.32     26.81 o 
  -8   8   1      135.33      158.90     15.48 o 
  -7   8   1        1.53       14.05     24.58 o 
  -6   8   1      324.21      356.25     19.25 o 
  -5   8   1        0.73        3.27     23.78 o 
  -4   8   1       15.54        3.30     22.52 o 
  -3   8   1     1023.06     1015.11     37.90 o 
  -2   8   1       52.12       33.88     23.47 o 
  -1   8   1      572.19      555.94     20.87 o 
   0   8   1        5.27        3.30     21.34 o 
   1   8   1        7.88        3.27     22.30 o 
   2   8   1      340.98      351.07     17.98 o 
   3   8   1       91.47      106.66     12.94 o 
   4   8   1      166.52      176.02     14.09 o 
   5   8   1        4.78       11.61     27.09 o 
  -7   9   1      182.74      183.90     15.66 o 
  -6   9   1        1.29        3.27     25.48 o 
  -5   9   1       33.49       41.26     24.09 o 
  -4   9   1       78.06       75.65     26.32 o 
  -3   9   1       19.04        6.24     24.96 o 
  -2   9   1      463.69      469.17     21.36 o 
  -1   9   1        0.27        3.30     24.52 o 
   0   9   1        0.57        3.27     24.95 o 
   1   9   1      135.69      139.87     13.04 o 
   2   9   1        1.16        3.24     24.18 o 
   3   9   1      216.94      204.83     14.89 o 
   4   9   1        4.29       32.09     24.09 o 
  -6  10   1       28.83       65.91     28.82 o 
  -5  10   1        0.96       50.87     23.47 o 
  -4  10   1       23.95       11.15     29.71 o 
  -3  10   1      237.36      243.18     14.27 o 
  -2  10   1       17.97        3.27     28.17 o 
  -1  10   1       29.37       60.17     21.22 o 
   0  10   1       47.40       36.01     25.23 o 
   1  10   1        4.01       52.20     26.13 o 
   2  10   1      202.34      235.28     15.66 o 
  -3  11   1       59.52       76.66     28.26 o 
  -2  11   1      157.00      163.72     15.97 o 
  -1  11   1       16.61        3.24     28.01 o 
  -2 -11   2      121.45       97.06     15.51 o 
  -1 -11   2       34.49       18.66     26.10 o 
   0 -11   2        4.94       32.77     25.51 o 
   1 -11   2      243.74      242.38     14.49 o 
   2 -11   2       77.16       54.89     29.25 o 
   3 -11   2      118.52      130.97     14.98 o 
   4 -11   2       43.19       46.55     27.15 o 
   5 -11   2        1.34       16.31     24.43 o 
  -4 -10   2        8.28        3.24     31.29 o 
  -3 -10   2       73.94       79.91     14.52 o 
  -2 -10   2       21.20       34.16     23.91 o 
  -1 -10   2        0.52        3.24     22.82 o 
   0 -10   2      288.27      299.03     15.91 o 
   1 -10   2       73.72       47.23     25.20 o 
   2 -10   2       27.89       19.18     25.57 o 
   3 -10   2       12.66       26.41     23.13 o 
   4 -10   2       14.62       10.38     24.25 o 
   5 -10   2      194.18      185.33     14.83 o 
   6 -10   2       54.07       87.50     15.91 o 
  -5  -9   2        0.64       22.79     26.59 o 
  -4  -9   2      166.37      170.31     13.90 o 
  -3  -9   2        2.49        3.24     25.48 o 
  -2  -9   2       69.53       91.68     11.83 o 
  -1  -9   2      325.15      339.33     19.62 o 
   0  -9   2       19.28        3.27     21.93 o 
   1  -9   2      434.84      416.23     18.92 o 
   2  -9   2        6.76       19.30     19.30 o 
   3  -9   2       10.66       23.04     20.17 o 
   4  -9   2      218.25      208.70     15.35 o 
   5  -9   2       56.30       85.53     13.16 o 
   6  -9   2      101.80       71.11     28.42 o 
   7  -9   2       14.74       19.46     27.24 o 
  -6  -8   2       19.20       59.36     25.97 o 
  -5  -8   2      339.46      336.17     16.62 o 
  -4  -8   2        0.87       12.01     21.03 o 
  -3  -8   2      294.99      291.79     16.53 o 
  -2  -8   2      283.01      288.88     12.70 o 
  -1  -8   2      105.47      100.09     11.92 o 
   0  -8   2     1744.80     1747.66     44.15 o 
   1  -8   2       98.79       82.51     11.46 o 
   2  -8   2      164.92      198.46     11.80 o 
   3  -8   2      179.12      187.93     12.54 o 
   4  -8   2        7.48       26.53     21.25 o 
   5  -8   2      613.79      649.87     23.09 o 
   6  -8   2       42.65       47.78     25.48 o 
   7  -8   2       49.77       17.73     28.39 o 
   8  -8   2       89.55       74.81     27.55 o 
  -7  -7   2        5.74       14.86     25.94 o 
  -6  -7   2      314.97      309.80     16.47 o 
  -5  -7   2      150.67      162.43     11.58 o 
  -4  -7   2      241.69      242.51     12.92 o 
  -3  -7   2       83.09       76.70      9.30 o 
  -2  -7   2       66.80       75.15     10.72 o 
  -1  -7   2      915.01      955.03     32.02 o 
   0  -7   2      485.12      463.61     19.32 o 
   1  -7   2      865.14      840.44     32.86 o 
   2  -7   2      292.38      277.45     12.05 o 
   3  -7   2        0.54        4.23     16.99 o 
   4  -7   2      642.24      639.91     29.81 o 
   5  -7   2        0.76        3.21     20.35 o 
   6  -7   2      191.18      186.26     14.33 o 
   7  -7   2       79.95       94.06     12.97 o 
   8  -7   2        4.44        3.18     25.67 o 
  -8  -6   2       24.40       64.83     26.69 o 
  -7  -6   2      125.76      123.59     13.38 o 
  -6  -6   2      183.43      198.40     11.65 o 
  -5  -6   2      213.34      224.52     12.61 o 
  -4  -6   2        3.34        3.18     17.51 o 
  -3  -6   2       81.41       23.35     21.38 o 
  -2  -6   2      205.90      214.99     10.66 o 
  -1  -6   2      310.11      310.33     14.93 o 
   0  -6   2      765.79      790.96     27.07 o 
   1  -6   2      210.83      225.79     11.22 o 
   2  -6   2        0.77        3.30     18.44 o 
   3  -6   2      236.18      228.04     12.58 o 
   4  -6   2       36.34       29.84     17.91 o 
   5  -6   2       93.13       83.62      9.05 o 
   6  -6   2       60.07       51.83     20.73 o 
   7  -6   2       22.78       26.81     23.81 o 
   8  -6   2      149.58      146.98     13.68 o 
   9  -6   2        1.24        3.86     27.15 o 
  -8  -5   2       61.10       73.36     13.96 o 
  -7  -5   2       19.04        3.15     24.03 o 
  -6  -5   2      438.88      438.49     20.65 o 
  -5  -5   2       12.02       13.03     19.52 o 
  -4  -5   2      393.13      372.83     16.78 o 
  -3  -5   2      659.10      649.82     25.95 o 
  -2  -5   2       23.61       40.49     14.45 o 
  -1  -5   2      873.09      869.93     25.76 o 
   0  -5   2        0.13        7.69     14.15 o 
   1  -5   2       13.90        3.37     14.45 o 
   2  -5   2      977.65      921.40     26.26 o 
   3  -5   2      569.68      594.28     24.37 o 
   4  -5   2      207.47      220.83     10.44 o 
   5  -5   2       16.79        2.01     18.22 o 
   6  -5   2        8.24        3.15     18.99 o 
   7  -5   2      272.94      263.32     13.84 o 
   8  -5   2       61.17       67.64     22.55 o 
   9  -5   2       78.48       96.62     14.86 o 
  -9  -4   2       80.89       67.00     29.78 o 
  -8  -4   2        0.37        3.15     22.48 o 
  -7  -4   2      405.83      429.80     19.07 o 
  -6  -4   2       23.94       22.92     20.63 o 
  -5  -4   2      341.78      360.52     17.09 o 
  -4  -4   2     1540.75     1534.60     36.66 o 
  -3  -4   2      364.33      351.34     14.75 o 
  -2  -4   2     1505.20     1496.81     30.28 o 
  -1  -4   2       60.70       75.28      7.44 o 
   0  -4   2     1457.75     1483.24     28.56 o 
   1  -4   2     4278.36     4216.65     46.48 o 
   2  -4   2     1094.30     1044.17     26.15 o 
   3  -4   2     2734.77     2799.51     41.90 o 
   4  -4   2       27.79       16.99     16.99 o 
   5  -4   2      279.28      276.08     12.98 o 
   6  -4   2      398.71      412.30     17.74 o 
   7  -4   2      102.93       97.12     10.50 o 
   8  -4   2      195.43      213.38     12.36 o 
   9  -4   2        0.94        3.12     25.20 o 
  -9  -3   2        1.55        3.49     24.40 o 
  -8  -3   2      189.99      174.89     14.83 o 
  -7  -3   2      187.64      185.92     12.39 o 
  -6  -3   2      164.04      154.56     10.16 o 
  -5  -3   2      479.24      484.93     23.43 o 
  -4  -3   2      308.82      310.63     13.60 o 
  -3  -3   2     1405.59     1396.95     28.94 o 
  -2  -3   2      332.29      352.07     17.41 o 
  -1  -3   2     2795.27     2768.85     33.33 o 
   0  -3   2     5228.53     5011.87     44.41 o 
   1  -3   2      431.92      410.03     17.85 o 
   2  -3   2     3801.84     3597.98     39.86 o 
   3  -3   2       57.83       61.75      6.86 o 
   4  -3   2      457.11      454.48     21.24 o 
   5  -3   2      613.37      612.03     26.07 o 
   6  -3   2       60.67       57.02     10.56 o 
   7  -3   2      294.59      309.37     15.23 o 
   8  -3   2        1.05        9.05     24.09 o 
   9  -3   2       35.62       24.71     24.71 o 
 -10  -2   2        0.09        3.09     26.72 o 
  -9  -2   2       88.37       68.97     13.13 o 
  -8  -2   2       25.46       13.84     22.18 o 
  -7  -2   2      292.29      275.70     13.78 o 
  -6  -2   2        1.46        3.09     16.74 o 
  -5  -2   2        3.59        3.09     16.49 o 
  -4  -2   2     2014.71     2051.23     35.96 o 
  -3  -2   2      323.84      301.27     11.13 o 
  -2  -2   2       19.79       35.89     12.20 o 
  -1  -2   2      299.84      319.99     11.26 o 
   0  -2   2      103.47       76.92      6.98 o 
   1  -2   2      942.48     1031.64     21.19 o 
   2  -2   2     3187.87     3309.04     36.02 o 
   3  -2   2      160.74      140.94      7.35 o 
   4  -2   2      776.31      776.89     25.53 o 
   5  -2   2        0.45        3.09     15.04 o 
   6  -2   2      335.95      332.22     14.43 o 
   7  -2   2       28.76       14.98     22.45 o 
   8  -2   2      141.69      128.23     11.92 o 
   9  -2   2       93.44       94.92     14.05 o 
 -10  -1   2       67.08       66.28     14.73 o 
  -9  -1   2        1.14        3.09     25.14 o 
  -8  -1   2      481.59      506.42     21.08 o 
  -7  -1   2       31.27        6.52     19.55 o 
  -6  -1   2       59.41       55.78      8.71 o 
  -5  -1   2     1359.00     1300.97     30.71 o 
  -4  -1   2      616.51      593.21     20.61 o 
  -3  -1   2     2295.80     2297.01     30.34 o 
  -2  -1   2      156.07      154.98      7.63 o 
  -1  -1   2       26.37       19.31      5.84 o 
   0  -1   2     3553.83     3783.36     30.81 o 
   1  -1   2     3448.54     3307.61     30.97 o 
   2  -1   2     3105.95     3138.51     33.96 o 
   3  -1   2        2.08        3.09     13.31 o 
   4  -1   2       69.77       73.02      7.97 o 
   5  -1   2      812.95      761.96     28.49 o 
   6  -1   2      191.38      184.14     10.35 o 
   7  -1   2      140.51      135.31     12.51 o 
   8  -1   2        3.45        3.06     24.03 o 
   9  -1   2        0.05       35.46     24.80 o 
 -10   0   2       38.91        7.17     25.14 o 
  -9   0   2      211.22      210.83     15.26 o 
  -8   0   2       25.15       25.54     20.45 o 
  -7   0   2      161.02      153.76     10.38 o 
  -6   0   2      451.68      436.33     16.85 o 
  -5   0   2     1565.00     1488.39     32.34 o 
  -4   0   2     7274.26     7276.91     61.69 o 
  -3   0   2      287.16      295.19     10.88 o 
  -2   0   2      756.80      815.95     18.05 o 
  -1   0   2     3777.09     3902.84     29.95 o 
   0   0   2      103.08      116.09      6.12 o 
   1   0   2    17847.25    16824.98     84.23 o 
   2   0   2      234.20      181.12      9.68 o 
   3   0   2       91.20       96.51      7.51 o 
   4   0   2     1049.79      985.24     27.68 o 
   5   0   2      120.32      103.80      8.65 o 
   6   0   2      257.44      242.87     12.79 o 
   7   0   2        3.26        3.06     20.63 o 
   8   0   2       12.14       33.88     21.56 o 
   9   0   2      102.95      108.67     14.49 o 
 -10   1   2       87.68       96.00     14.21 o 
  -9   1   2       47.82       39.29     12.11 o 
  -8   1   2      202.19      235.27     12.64 o 
  -7   1   2      226.05      231.18     10.32 o 
  -6   1   2      278.64      259.37     13.47 o 
  -5   1   2     1558.71     1498.76     32.62 o 
  -4   1   2       53.51       36.14     14.89 o 
  -3   1   2     4603.65     4342.03     42.64 o 
  -2   1   2     1326.78     1371.73     22.41 o 
  -1   1   2      857.67      914.21     18.96 o 
   0   1   2      852.22     1057.45     20.51 o 
   1   1   2      366.86      377.96     16.15 o 
   2   1   2      987.18      972.65     22.93 o 
   3   1   2      534.52      536.43     21.25 o 
   4   1   2      154.89      167.24      8.96 o 
   5   1   2      705.15      654.05     27.80 o 
   6   1   2      113.79      121.87      9.02 o 
   7   1   2       38.50       29.81     21.68 o 
   8   1   2      131.91      125.39     12.85 o 
   9   1   2        3.58        3.09     26.28 o 
 -10   2   2       44.75       57.14     24.99 o 
  -9   2   2      158.12      167.59     12.17 o 
  -8   2   2       56.23       20.54     20.54 o 
  -7   2   2       74.99       29.56     21.13 o 
  -6   2   2      161.29      163.28     10.41 o 
  -5   2   2      831.80      802.54     25.62 o 
  -4   2   2     1227.19     1207.69     26.56 o 
  -3   2   2      443.76      462.24     17.75 o 
  -2   2   2      330.58      361.46     16.61 o 
  -1   2   2      879.55      856.17     20.65 o 
   0   2   2        5.37       19.55     13.84 o 
   1   2   2     1792.82     1904.02     29.00 o 
   2   2   2     1209.10     1250.36     27.34 o 
   3   2   2      387.12      400.72     20.25 o 
   4   2   2      638.00      617.68     24.93 o 
   5   2   2       22.26       26.28     18.19 o 
   6   2   2      123.84       90.42     12.23 o 
   7   2   2       90.50       69.56     23.20 o 
   8   2   2       25.99       23.84     13.62 o 
 -10   3   2      155.01      141.92     14.55 o 
  -9   3   2        4.70       28.23     21.96 o 
  -8   3   2       25.21       26.62     21.31 o 
  -7   3   2      304.53      309.17     17.92 o 
  -6   3   2      101.82       94.34      9.27 o 
  -5   3   2      540.33      514.03     24.86 o 
  -4   3   2       88.11       90.91      7.82 o 
  -3   3   2       22.34       34.65     13.40 o 
  -2   3   2     2747.09     2827.66     36.96 o 
  -1   3   2      822.54      875.10     23.82 o 
   0   3   2     1055.31     1068.61     25.97 o 
   1   3   2      738.86      734.58     23.09 o 
   2   3   2       22.60       34.53      6.64 o 
   3   3   2      762.59      798.91     26.82 o 
   4   3   2      738.85      736.64     28.33 o 
   5   3   2      258.65      216.32     13.50 o 
   6   3   2       67.67       56.31     21.47 o 
   7   3   2       11.63        9.45     22.02 o 
   8   3   2       54.74       40.06     29.16 o 
 -10   4   2        0.09       30.11     22.58 o 
  -9   4   2        0.69       16.37     22.92 o 
  -8   4   2      300.82      297.96     14.06 o 
  -7   4   2       10.71        4.82     19.21 o 
  -6   4   2      920.91      863.88     32.42 o 
  -5   4   2       54.78       62.52      8.68 o 
  -4   4   2       79.93       64.81      9.02 o 
  -3   4   2     4156.30     4092.53     50.91 o 
  -2   4   2      690.31      647.38     23.39 o 
  -1   4   2     1898.68     1836.64     34.96 o 
   0   4   2       55.75       57.92      8.28 o 
   1   4   2       27.23       21.71     15.91 o 
   2   4   2     1204.42     1182.20     32.30 o 
   3   4   2      613.65      599.36     25.98 o 
   4   4   2      546.76      591.45     28.29 o 
   5   4   2       50.88       48.37     20.39 o 
   6   4   2        8.36        3.12     26.81 o 
   7   4   2      111.94      117.13     13.78 o 
   8   4   2       11.48       15.66     27.43 o 
 -10   5   2       32.10       39.26     11.77 o 
  -9   5   2       86.47       69.13     27.65 o 
  -8   5   2       42.33       36.17     24.12 o 
  -7   5   2      411.00      424.55     20.95 o 
  -6   5   2        2.51        3.15     18.22 o 
  -5   5   2      112.84      104.72      9.85 o 
  -4   5   2      329.02      316.05     14.22 o 
  -3   5   2      495.31      513.78     23.28 o 
  -2   5   2     1679.00     1671.24     35.84 o 
  -1   5   2       31.44       37.77      8.22 o 
   0   5   2       77.75       30.61     20.42 o 
   1   5   2      697.94      646.92     26.72 o 
   2   5   2       13.39        3.21     17.48 o 
   3   5   2      799.91      830.30     32.79 o 
   4   5   2       29.93       24.99     19.98 o 
   5   5   2       20.00       28.79     23.04 o 
   6   5   2      177.13      191.91     13.25 o 
   7   5   2        8.70        3.15     26.31 o 
  -9   6   2       17.08       22.14     25.85 o 
  -8   6   2      151.25      160.30     13.10 o 
  -7   6   2       21.88        3.18     23.13 o 
  -6   6   2       96.98       84.42     10.22 o 
  -5   6   2       10.78        3.18     20.72 o 
  -4   6   2      111.89      130.52     10.50 o 
  -3   6   2      824.71      797.64     30.19 o 
  -2   6   2       47.57       43.95      9.98 o 
  -1   6   2      275.76      260.75     11.96 o 
   0   6   2      263.43      243.96     12.30 o 
   1   6   2       52.19       64.96     10.81 o 
   2   6   2      430.85      432.88     20.96 o 
   3   6   2       12.96        5.13     20.54 o 
   4   6   2       65.03       60.57     25.98 o 
   5   6   2       83.20       19.61     29.41 o 
   6   6   2       28.83       40.49     25.76 o 
  -9   7   2      139.65       91.25     31.76 o 
  -8   7   2       22.63       46.54     25.05 o 
  -7   7   2      207.89      193.28     12.91 o 
  -6   7   2       64.35       64.03     26.16 o 
  -5   7   2        6.60       16.03     21.34 o 
  -4   7   2      702.32      673.06     25.20 o 
  -3   7   2      242.53      262.26     12.14 o 
  -2   7   2      595.29      617.68     21.40 o 
  -1   7   2       53.59       66.59      9.51 o 
   0   7   2      155.54      168.89     12.26 o 
   1   7   2      333.96      315.67     15.51 o 
   2   7   2      131.37      137.78     11.03 o 
   3   7   2      208.12      230.82     14.98 o 
   4   7   2       18.75        3.21     26.50 o 
   5   7   2       20.25       36.85     25.79 o 
  -8   8   2      274.83      263.89     15.76 o 
  -7   8   2       44.87       46.70     25.14 o 
  -6   8   2        0.28        6.61     23.16 o 
  -5   8   2      275.59      273.02     15.51 o 
  -4   8   2       90.76      106.82     11.89 o 
  -3   8   2      712.48      744.14     34.48 o 
  -2   8   2        4.82       44.63     19.52 o 
  -1   8   2       10.93        3.34     22.48 o 
   0   8   2      410.48      445.81     20.12 o 
   1   8   2       19.55        3.27     24.09 o 
   2   8   2      250.66      223.35     16.16 o 
   3   8   2       20.36       10.41     24.31 o 
   4   8   2        0.08        3.21     26.38 o 
  -7   9   2       25.91        8.00     28.04 o 
  -6   9   2       45.06       56.40     26.32 o 
  -5   9   2       17.35       43.05     25.11 o 
  -4   9   2      237.52      259.34     13.84 o 
  -3   9   2       12.13       69.28     23.10 o 
  -2   9   2       58.39       55.10     25.95 o 
  -1   9   2      175.55      157.40     13.10 o 
   0   9   2        3.71        3.27     23.35 o 
   1   9   2      165.98      184.64     13.93 o 
   2   9   2       47.33       66.62     25.88 o 
   3   9   2        1.01       15.84     27.77 o 
  -5  10   2       51.43        8.12     28.45 o 
  -4  10   2        0.39        3.34     23.32 o 
  -3  10   2       76.60       71.41     30.09 o 
  -2  10   2       56.89       59.61     26.07 o 
  -1  10   2       72.45       33.76     29.99 o 
   0  10   2      120.64       99.37     15.29 o 
   1  10   2        2.93       15.84     27.70 o 
  -3 -11   3       12.31       11.92     27.86 o 
  -2 -11   3       13.66       15.16     22.73 o 
  -1 -11   3      353.44      361.72     18.29 o 
   0 -11   3       63.81       35.77     28.60 o 
   1 -11   3      153.41      149.76     14.27 o 
   2 -11   3       74.99       54.27     28.94 o 
   3 -11   3        0.39        3.21     26.04 o 
   4 -11   3      204.98      224.44     15.48 o 
  -4 -10   3        0.79       49.35     22.79 o 
  -3 -10   3        5.47        3.21     28.26 o 
  -2 -10   3      129.75       96.63     13.31 o 
  -1 -10   3       24.90       31.94     25.54 o 
   0 -10   3      139.39       71.92     28.14 o 
   1 -10   3        8.78        3.24     24.86 o 
   2 -10   3       14.29       12.69     22.21 o 
   3 -10   3      112.06      108.86     13.19 o 
   4 -10   3        3.82        3.24     24.28 o 
   5 -10   3       22.13       37.28     26.10 o 
   6 -10   3       18.42        3.27     28.07 o 
  -6  -9   3      173.73      181.58     16.13 o 
  -5  -9   3        1.64        3.24     25.85 o 
  -4  -9   3       48.54       37.16     13.53 o 
  -3  -9   3      137.02      136.08     12.36 o 
  -2  -9   3        2.52       11.55     20.23 o 
  -1  -9   3      244.34      211.89     13.75 o 
   0  -9   3        2.80       18.87     10.78 o 
   1  -9   3        4.66       13.37     18.75 o 
   2  -9   3      297.81      303.16     16.53 o 
   3  -9   3       33.23       43.40     11.58 o 
   4  -9   3      117.29      133.01     12.39 o 
   5  -9   3        3.71       30.05     23.38 o 
   6  -9   3        0.05        3.24     25.33 o 
   7  -9   3      130.14      134.62     15.85 o 
  -7  -8   3      174.18      199.32     15.94 o 
  -6  -8   3       19.76       10.78     25.17 o 
  -5  -8   3       38.81       19.37     22.61 o 
  -4  -8   3      386.87      392.76     20.52 o 
  -3  -8   3       36.94       45.62     10.75 o 
  -2  -8   3      616.04      639.01     32.19 o 
  -1  -8   3       10.55       30.48     18.75 o 
   0  -8   3      231.43      224.04     11.43 o 
   1  -8   3      988.61     1052.97     36.60 o 
   2  -8   3      154.63      149.59     11.86 o 
   3  -8   3      892.86      855.32     35.51 o 
   4  -8   3        0.91        5.40     18.90 o 
   5  -8   3       37.15       29.53     11.83 o 
   6  -8   3      120.10      117.78     13.07 o 
   7  -8   3       41.61       21.81     29.06 o 
   8  -8   3      123.05      133.07     16.12 o 
  -7  -7   3       71.84       75.61     25.20 o 
  -6  -7   3       30.39       25.54     25.54 o 
  -5  -7   3      181.33      186.07     11.28 o 
  -4  -7   3       32.18       50.19     20.08 o 
  -3  -7   3     1009.90      995.59     36.54 o 
  -2  -7   3      124.22      133.18     10.57 o 
  -1  -7   3      305.24      303.10     15.82 o 
   0  -7   3      819.79      830.99     30.87 o 
   1  -7   3      100.99      102.90      9.73 o 
   2  -7   3     1295.04     1264.39     38.89 o 
   3  -7   3       82.22       93.26     10.84 o 
   4  -7   3      120.03      139.20     11.80 o 
   5  -7   3      233.77      239.45     13.16 o 
   6  -7   3       10.03       56.40     20.79 o 
   7  -7   3      233.15      265.30     13.44 o 
   8  -7   3        0.17        3.18     26.47 o 
  -8  -6   3        4.13       14.82     22.24 o 
  -7  -6   3      140.94      162.06     12.94 o 
  -6  -6   3        0.83        3.18     22.61 o 
  -5  -6   3        0.08       12.23     19.58 o 
  -4  -6   3     1039.43     1043.47     36.42 o 
  -3  -6   3      120.90      129.93      9.55 o 
  -2  -6   3        6.51        1.76     15.91 o 
  -1  -6   3        5.92        3.34     16.52 o 
   0  -6   3        0.89        3.34     16.06 o 
   1  -6   3     1380.09     1323.01     32.78 o 
   2  -6   3      608.33      558.62     25.95 o 
   3  -6   3       44.98       52.17      9.33 o 
   4  -6   3      294.61      322.28     16.63 o 
   5  -6   3       13.73       18.93     18.93 o 
   6  -6   3      283.24      304.23     16.31 o 
   7  -6   3       15.20       34.25     21.81 o 
   8  -6   3       48.84       67.67     24.93 o 
  -9  -5   3        0.73        3.15     27.21 o 
  -8  -5   3      225.01      227.60     13.56 o 
  -7  -5   3        0.22        8.77     20.45 o 
  -6  -5   3       18.61        2.50     20.04 o 
  -5  -5   3      618.44      594.45     27.52 o 
  -4  -5   3      102.57       95.08      9.14 o 
  -3  -5   3      760.66      700.47     27.26 o 
  -2  -5   3       85.17       88.53      8.68 o 
  -1  -5   3        3.28        1.39     15.07 o 
   0  -5   3     2498.03     2428.19     38.68 o 
   1  -5   3      168.29      156.47      8.25 o 
   2  -5   3      926.49      891.68     26.22 o 
   3  -5   3       36.57       41.94      8.06 o 
   4  -5   3        1.31        3.15     18.47 o 
   5  -5   3      592.29      589.40     27.95 o 
   6  -5   3       82.18       50.29     22.61 o 
   7  -5   3       36.30       32.15     11.68 o 
   8  -5   3        0.21        3.12     23.69 o 
   9  -5   3        0.09        3.12     27.12 o 
  -9  -4   3      111.94       68.95     32.68 o 
  -8  -4   3        0.29       18.75     21.84 o 
  -7  -4   3       80.94       58.19     21.16 o 
  -6  -4   3      468.57      485.55     20.15 o 
  -5  -4   3      356.14      382.38     16.72 o 
  -4  -4   3     3492.00     3381.76     49.00 o 
  -3  -4   3       57.11       61.62      8.03 o 
  -2  -4   3      336.64      336.60     13.02 o 
  -1  -4   3     2426.65     2498.09     35.88 o 
   0  -4   3       51.85       61.66      7.60 o 
   1  -4   3     6187.93     6037.54     57.34 o 
   2  -4   3      433.00      424.25     21.03 o 
   3  -4   3        2.09        3.15     15.60 o 
   4  -4   3      867.39      812.54     28.53 o 
   5  -4   3       12.01       21.93     17.94 o 
   6  -4   3      265.08      251.36     11.87 o 
   7  -4   3        9.31       41.91     19.55 o 
   8  -4   3        6.46       42.47     22.89 o 
   9  -4   3      131.90      143.42     15.11 o 
 -10  -3   3      100.39      105.79     15.66 o 
  -9  -3   3       34.53       74.81     23.81 o 
  -8  -3   3       91.82       86.71     11.58 o 
  -7  -3   3      289.67      309.81     14.52 o 
  -6  -3   3       54.90       45.84     17.92 o 
  -5  -3   3     1420.93     1386.06     33.03 o 
  -4  -3   3      359.98      361.09     14.93 o 
  -3  -3   3     1089.66     1106.19     26.00 o 
  -2  -3   3     1336.36     1356.06     26.16 o 
  -1  -3   3      348.32      357.97     17.75 o 
   0  -3   3     1530.66     1497.07     26.72 o 
   1  -3   3        3.27        1.85     13.06 o 
   2  -3   3      629.66      660.40     21.44 o 
   3  -3   3     1198.76     1155.59     28.35 o 
   4  -3   3       18.76       17.20     15.63 o 
   5  -3   3      896.28      917.18     30.38 o 
   6  -3   3       74.48       70.77      9.14 o 
   7  -3   3       13.00       24.46     21.74 o 
   8  -3   3      126.39      121.74     12.82 o 
   9  -3   3        2.23       48.37     22.33 o 
 -10  -2   3       34.03       26.19     26.19 o 
  -9  -2   3       87.98      106.16     12.85 o 
  -8  -2   3       32.20       19.03     21.71 o 
  -7  -2   3       67.87       76.67      9.02 o 
  -6  -2   3      266.79      275.27     12.85 o 
  -5  -2   3      999.57      973.89     28.42 o 
  -4  -2   3      229.02      225.17     12.05 o 
  -3  -2   3      438.15      445.79     18.37 o 
  -2  -2   3       42.64       27.89     12.76 o 
  -1  -2   3       43.37       36.79     13.68 o 
   0  -2   3        1.99       24.58     13.40 o 
   1  -2   3      749.00      823.25     21.06 o 
   2  -2   3     2010.38     2022.40     30.41 o 
   3  -2   3      145.19      141.11      8.50 o 
   4  -2   3      751.84      735.63     27.23 o 
   5  -2   3        0.49       11.12     16.68 o 
   6  -2   3       30.90       15.75     18.01 o 
   7  -2   3      109.94      105.24     10.81 o 
   8  -2   3       17.35       60.66     22.36 o 
   9  -2   3      103.39       85.53     14.86 o 
 -10  -1   3      106.31       97.61     14.46 o 
  -9  -1   3        0.48       58.68     21.62 o 
  -8  -1   3       40.33       41.51     10.38 o 
  -7  -1   3      431.59      433.19     19.10 o 
  -6  -1   3       59.72       66.01      8.68 o 
  -5  -1   3      495.86      473.88     22.42 o 
  -4  -1   3      121.64      129.30      7.82 o 
  -3  -1   3      219.60      233.73     10.51 o 
  -2  -1   3     6997.22     7113.31     51.14 o 
  -1  -1   3      656.60      698.21     18.41 o 
   0  -1   3        4.85        9.36     13.37 o 
   1  -1   3      279.13      281.25     11.35 o 
   2  -1   3       35.62       39.07     13.34 o 
   3  -1   3     1799.70     1709.24     32.78 o 
   4  -1   3     1257.72     1240.96     30.36 o 
   5  -1   3      126.46      121.16      9.30 o 
   6  -1   3      100.30       95.42     11.37 o 
   7  -1   3        0.29        5.44     21.77 o 
   8  -1   3      137.64      138.79     12.91 o 
   9  -1   3       12.08       37.65     26.35 o 
 -10   0   3        0.03       14.18     21.25 o 
  -9   0   3        8.01        3.09     21.09 o 
  -8   0   3      619.76      631.26     22.82 o 
  -7   0   3        3.06        3.09     16.52 o 
  -6   0   3     1016.90      991.68     30.52 o 
  -5   0   3       39.57       34.22     15.07 o 
  -4   0   3      108.89      139.80      7.66 o 
  -3   0   3     9641.56     9193.37     64.41 o 
  -2   0   3     2510.36     2544.03     29.66 o 
  -1   0   3     2153.62     2292.97     27.12 o 
   0   0   3       34.32       13.99     13.31 o 
   1   0   3      148.76      142.31      7.20 o 
   2   0   3     4844.10     4612.29     47.04 o 
   3   0   3      968.43      958.35     26.69 o 
   4   0   3      954.88      906.64     28.47 o 
   5   0   3       29.08       32.93     17.42 o 
   6   0   3       25.95        3.06     21.16 o 
   7   0   3      255.58      244.24     14.03 o 
   8   0   3       23.12       36.48     23.20 o 
   9   0   3       28.98       46.17     26.93 o 
 -10   1   3       28.46       24.62     24.62 o 
  -9   1   3      212.94      233.91     14.98 o 
  -8   1   3       56.17       75.61     10.07 o 
  -7   1   3      493.22      489.66     18.67 o 
  -6   1   3       73.18       59.89      8.56 o 
  -5   1   3       95.24       81.18      8.40 o 
  -4   1   3     1755.96     1757.74     30.79 o 
  -3   1   3     1170.92     1146.68     23.35 o 
  -2   1   3     4131.61     4013.01     40.08 o 
  -1   1   3        8.54       14.05     12.60 o 
   0   1   3      760.52      834.98     20.57 o 
   1   1   3     3633.70     3682.01     40.02 o 
   2   1   3        2.31       18.01     13.53 o 
   3   1   3     1598.21     1560.26     33.49 o 
   4   1   3        0.07        3.09     17.08 o 
   5   1   3       23.29       49.63     16.55 o 
   6   1   3      370.70      348.44     17.43 o 
   7   1   3        9.25        8.86     20.66 o 
   8   1   3       39.32       51.89     24.22 o 
 -10   2   3        7.90        3.09     24.80 o 
  -9   2   3       28.37        3.09     24.31 o 
  -8   2   3      299.10      309.09     18.05 o 
  -7   2   3       99.63      102.56     10.69 o 
  -6   2   3      129.72      128.14      8.90 o 
  -5   2   3      104.90      108.34      8.90 o 
  -4   2   3        5.48       16.12     13.65 o 
  -3   2   3     2718.18     2516.91     36.12 o 
  -2   2   3      727.47      696.22     20.00 o 
  -1   2   3      292.79      278.71     11.72 o 
   0   2   3     1237.36     1294.97     26.64 o 
   1   2   3        4.01       12.20     13.34 o 
   2   2   3      533.87      524.53     22.24 o 
   3   2   3      251.22      231.92     10.97 o 
   4   2   3       84.06       81.06      9.42 o 
   5   2   3      345.31      375.39     18.11 o 
   6   2   3       12.30       16.12     18.81 o 
   7   2   3      124.32      113.43     12.60 o 
   8   2   3        1.06        3.09     25.57 o 
 -10   3   3        0.89        3.12     25.39 o 
  -9   3   3      280.26      292.26     15.73 o 
  -8   3   3       33.21       40.28     10.72 o 
  -7   3   3      448.71      476.72     20.52 o 
  -6   3   3      133.99      145.01      9.55 o 
  -5   3   3        1.25        3.12     16.28 o 
  -4   3   3     1911.43     1853.34     35.16 o 
  -3   3   3     1244.95     1294.54     28.85 o 
  -2   3   3      783.62      743.12     23.80 o 
  -1   3   3       41.71       41.33     16.28 o 
   0   3   3      143.78      136.10      8.99 o 
   1   3   3     1135.99     1155.28     30.08 o 
   2   3   3      561.40      552.72     23.22 o 
   3   3   3      341.89      337.78     16.26 o 
   4   3   3      132.42      142.44     10.63 o 
   5   3   3        3.76        3.12     20.04 o 
   6   3   3      257.93      241.62     14.74 o 
   7   3   3       16.65       54.51     23.84 o 
   8   3   3       19.84        7.78     27.21 o 
 -10   4   3      161.00      165.95     15.08 o 
  -9   4   3       86.41      108.73     13.19 o 
  -8   4   3      465.30      490.19     22.78 o 
  -7   4   3      106.31       98.29     12.29 o 
  -6   4   3        2.51       18.90     18.90 o 
  -5   4   3      701.62      696.21     27.50 o 
  -4   4   3      446.63      429.66     16.26 o 
  -3   4   3     2465.00     2425.52     42.53 o 
  -2   4   3       51.31       54.73      8.87 o 
  -1   4   3        0.76        3.43     16.96 o 
   0   4   3     2147.04     2059.40     39.92 o 
   1   4   3       45.77       34.87     18.29 o 
   2   4   3      587.78      558.92     25.76 o 
   3   4   3       30.73       20.97     18.87 o 
   4   4   3        0.32        3.15     21.84 o 
   5   4   3      323.13      317.75     16.87 o 
   6   4   3       49.69       65.08     13.00 o 
   7   4   3       13.02       25.94     22.21 o 
 -10   5   3       38.70       51.30     11.83 o 
  -9   5   3      130.16      150.34     13.96 o 
  -8   5   3       15.02       15.35     24.58 o 
  -7   5   3      108.17      110.56     10.78 o 
  -6   5   3      281.84      277.27     11.83 o 
  -5   5   3       80.57       87.70     10.44 o 
  -4   5   3      665.50      671.71     28.70 o 
  -3   5   3       99.86       91.22      9.11 o 
  -2   5   3      397.59      373.62     18.24 o 
  -1   5   3      862.38      801.15     29.74 o 
   0   5   3       72.62       50.13     21.19 o 
   1   5   3      345.64      340.89     16.04 o 
   2   5   3      117.20      111.24     10.90 o 
   3   5   3        4.17        3.15     21.96 o 
   4   5   3      237.47      215.91     13.84 o 
   5   5   3       23.76       28.38     25.23 o 
   6   5   3       75.41       75.31     14.36 o 
  -9   6   3       62.61       74.90     26.19 o 
  -8   6   3       97.56       90.29     13.38 o 
  -7   6   3      177.55      185.02     11.92 o 
  -6   6   3        1.10        3.18     24.03 o 
  -5   6   3       59.36       60.88     19.49 o 
  -4   6   3       33.13       54.76     18.25 o 
  -3   6   3      236.35      246.05     13.16 o 
  -2   6   3      376.51      387.39     17.71 o 
  -1   6   3      339.58      333.89     17.71 o 
   0   6   3      178.63      171.62     11.43 o 
   1   6   3        8.67        3.27     21.59 o 
   2   6   3       71.70       54.12     23.17 o 
   3   6   3      228.49      246.71     14.18 o 
   4   6   3       33.17       31.63     25.30 o 
   5   6   3      174.37      195.30     14.21 o 
   6   6   3        3.82        3.18     27.70 o 
  -9   7   3       54.77       64.55     28.23 o 
  -8   7   3       40.73       47.72     14.70 o 
  -7   7   3        5.63        3.21     23.29 o 
  -6   7   3      348.41      343.63     15.20 o 
  -5   7   3      104.43       90.42     11.31 o 
  -4   7   3       31.06       43.18     10.78 o 
  -3   7   3      218.72      208.58     13.22 o 
  -2   7   3       69.44       90.87     10.38 o 
  -1   7   3      697.26      711.64     23.56 o 
   0   7   3      235.26      223.11     13.44 o 
   1   7   3      130.69      130.73     11.37 o 
   2   7   3      227.50      226.28     15.11 o 
   3   7   3       25.89       22.92     22.92 o 
   4   7   3      122.79      111.51     14.39 o 
   5   7   3       39.62       47.53     27.74 o 
  -8   8   3       11.39       68.53     24.21 o 
  -7   8   3      410.87      405.20     18.57 o 
  -6   8   3       23.24       31.13     24.21 o 
  -5   8   3      164.16      164.01     13.13 o 
  -4   8   3       70.40       60.26     25.36 o 
  -3   8   3        1.03       21.59     21.59 o 
  -2   8   3      806.67      854.23     39.37 o 
  -1   8   3      153.99      156.25     12.26 o 
   0   8   3      145.40      147.17     12.51 o 
   1   8   3       64.70       75.71     13.16 o 
   2   8   3        2.65       17.51     24.58 o 
   3   8   3      116.51      119.91     14.98 o 
   4   8   3       36.40       12.14     32.34 o 
  -7   9   3       25.06       45.59     24.86 o 
  -6   9   3      243.83      271.05     15.73 o 
  -5   9   3       17.34       30.30     26.53 o 
  -4   9   3        4.39       11.00     25.70 o 
  -3   9   3      128.95      148.12     14.12 o 
  -2   9   3       11.73       27.89     24.37 o 
  -1   9   3      193.41      176.19     14.09 o 
   0   9   3        9.12       50.34     25.17 o 
   1   9   3        0.03        3.27     26.28 o 
   2   9   3      143.75      139.32     15.91 o 
  -5  10   3       10.12        4.26     29.80 o 
  -4  10   3       30.91       73.73     24.59 o 
  -3  10   3       21.59       43.83     27.89 o 
  -2  10   3      149.70      158.60     15.88 o 
  -1  10   3        0.03        3.27     27.89 o 
   0  10   3       16.22       40.68     28.45 o 
   1 -12   4      190.80      191.63     15.97 o 
  -3 -11   4      287.54      266.18     15.66 o 
  -2 -11   4       19.36        3.18     26.19 o 
  -1 -11   4       75.99       50.56     28.88 o 
   0 -11   4      123.72      131.50     14.21 o 
   1 -11   4       50.07       35.55     24.86 o 
   2 -11   4      325.46      337.23     18.14 o 
   3 -11   4       10.74       26.19     22.42 o 
   4 -11   4       56.57       62.42     27.30 o 
  -5 -10   4       10.90       24.21     24.21 o 
  -4 -10   4      213.01      249.84     14.92 o 
  -3 -10   4       16.68       38.30     24.34 o 
  -2 -10   4       25.98       46.11     23.04 o 
  -1 -10   4        0.91        3.21     22.18 o 
   0 -10   4        5.01       24.92     21.80 o 
   1 -10   4      346.88      389.63     21.82 o 
   2 -10   4       44.56       19.18     25.57 o 
   3 -10   4       32.63       56.71     23.35 o 
   4 -10   4       76.83       70.36     24.65 o 
   5 -10   4        1.16       15.16     22.76 o 
   6 -10   4       86.25       94.06     16.37 o 
  -6  -9   4        4.04       11.89     27.70 o 
  -5  -9   4      121.57      101.57     14.52 o 
  -4  -9   4        9.04       36.57     23.29 o 
  -3  -9   4      316.79      320.12     15.23 o 
  -2  -9   4        0.73       42.96     22.92 o 
  -1  -9   4        0.07        8.22     19.21 o 
   0  -9   4      362.99      364.63     18.91 o 
   1  -9   4       18.43       29.71     18.90 o 
   2  -9   4      272.54      282.69     16.78 o 
   3  -9   4        2.83        5.90     20.63 o 
   4  -9   4       16.83       31.66     22.18 o 
   5  -9   4      141.32      144.20     13.72 o 
   6  -9   4       14.53        3.24     26.07 o 
   7  -9   4       22.32        3.24     28.45 o 
  -7  -8   4       31.97       27.40     27.40 o 
  -6  -8   4      150.55      162.43     14.12 o 
  -5  -8   4       60.02       54.08     25.45 o 
  -4  -8   4      994.40      984.45     40.65 o 
  -3  -8   4       35.29       31.97     21.34 o 
  -2  -8   4       33.68       34.53      9.88 o 
  -1  -8   4      352.89      346.75     16.53 o 
   0  -8   4       65.86       55.69     20.91 o 
   1  -8   4     1407.07     1370.10     39.66 o 
   2  -8   4       14.66       17.05     19.49 o 
   3  -8   4        4.15        2.59     20.91 o 
   4  -8   4      251.06      268.59     13.97 o 
   5  -8   4        2.51        6.12     24.52 o 
   6  -8   4      204.57      204.02     13.62 o 
   7  -8   4        0.05        3.21     26.38 o 
  -8  -7   4       28.50       15.88     27.77 o 
  -7  -7   4       86.15       67.15     28.26 o 
  -6  -7   4       45.74       37.59     25.08 o 
  -5  -7   4      639.94      637.94     22.29 o 
  -4  -7   4       65.36       72.22      9.95 o 
  -3  -7   4      115.46      102.56     11.40 o 
  -2  -7   4      297.05      284.09     12.73 o 
  -1  -7   4      127.30      118.47     10.04 o 
   0  -7   4     1020.97     1070.78     33.61 o 
   1  -7   4       15.22       38.05     16.03 o 
   2  -7   4      225.80      235.60     10.63 o 
   3  -7   4      436.96      432.92     18.14 o 
   4  -7   4       23.79       37.13     19.80 o 
   5  -7   4      461.11      437.10     22.13 o 
   6  -7   4       46.73       43.64     21.81 o 
   7  -7   4        3.90        3.18     24.58 o 
   8  -7   4       45.64        3.18     31.50 o 
  -8  -6   4        3.47       18.22     25.48 o 
  -7  -6   4        0.41       19.12     22.30 o 
  -6  -6   4      202.71      200.45     13.90 o 
  -5  -6   4      154.72      155.39     12.14 o 
  -4  -6   4      158.85      138.56     10.66 o 
  -3  -6   4       93.00      102.22      9.64 o 
  -2  -6   4       12.40        3.61     16.28 o 
  -1  -6   4      429.93      451.17     17.00 o 
   0  -6   4        9.78       28.41     16.74 o 
   1  -6   4      189.29      197.99     10.35 o 
   2  -6   4      349.22      307.44     14.65 o 
   3  -6   4      178.92      162.57      9.92 o 
   4  -6   4      421.05      412.32     19.94 o 
   5  -6   4        1.77        3.18     20.14 o 
   6  -6   4       13.10       34.62     20.20 o 
   7  -6   4       65.15       49.39     26.35 o 
   8  -6   4       11.69        3.15     26.22 o 
  -9  -5   4        0.18       34.41     22.95 o 
  -8  -5   4       11.58        3.34     26.72 o 
  -7  -5   4      243.96      215.97     14.40 o 
  -6  -5   4        1.13        3.15     22.30 o 
  -5  -5   4      512.09      482.82     18.95 o 
  -4  -5   4       36.03       29.40     18.38 o 
  -3  -5   4        9.76        3.24     18.01 o 
  -2  -5   4     1822.79     1806.20     36.48 o 
  -1  -5   4       67.51       73.30      8.62 o 
   0  -5   4      112.52       99.35      8.50 o 
   1  -5   4        5.32        3.34     16.34 o 
   2  -5   4      241.96      234.05     11.06 o 
   3  -5   4     1146.55     1072.93     33.44 o 
   4  -5   4      274.02      261.18     14.06 o 
   5  -5   4      128.08      143.86     11.58 o 
   6  -5   4       54.88       48.62     21.59 o 
   7  -5   4        2.26        3.12     24.92 o 
   8  -5   4      123.73      129.24     14.36 o 
  -9  -4   4        2.36       10.72     25.02 o 
  -8  -4   4      402.26      381.75     15.39 o 
  -7  -4   4        1.05        3.15     20.94 o 
  -6  -4   4      728.11      797.17     31.17 o 
  -5  -4   4        1.90        3.15     16.77 o 
  -4  -4   4        7.46        3.21     15.97 o 
  -3  -4   4     3867.89     3629.40     49.24 o 
  -2  -4   4      783.86      807.63     24.17 o 
  -1  -4   4     2456.24     2316.20     36.96 o 
   0  -4   4       12.37       20.54     14.49 o 
   1  -4   4        1.03        3.30     13.93 o 
   2  -4   4     2961.88     2963.91     44.71 o 
   3  -4   4      304.06      277.20     14.25 o 
   4  -4   4     1172.21     1091.10     33.37 o 
   5  -4   4        5.88       13.06     17.45 o 
   6  -4   4        0.90        2.56     20.54 o 
   7  -4   4      159.90      153.32     12.02 o 
   8  -4   4       13.98        3.12     27.86 o 
 -10  -3   4        3.82        7.75     27.09 o 
  -9  -3   4      134.58      137.71     13.44 o 
  -8  -3   4       47.79       31.47     25.76 o 
  -7  -3   4      531.52      537.27     21.67 o 
  -6  -3   4       73.69      113.92      9.98 o 
  -5  -3   4        6.29        3.34     16.68 o 
  -4  -3   4     1433.57     1405.63     30.99 o 
  -3  -3   4      396.23      412.59     19.23 o 
  -2  -3   4     5502.11     5166.66     50.27 o 
  -1  -3   4       14.01       13.56     13.56 o 
   0  -3   4      342.69      336.97     12.68 o 
   1  -3   4     2285.56     2318.48     35.74 o 
   2  -3   4       11.39        1.27     15.01 o 
   3  -3   4     1895.98     1904.77     36.95 o 
   4  -3   4        1.93        8.80     15.84 o 
   5  -3   4        0.15       12.60     16.77 o 
   6  -3   4      255.81      250.06     12.51 o 
   7  -3   4        2.06       58.87     20.60 o 
   8  -3   4       87.81       54.95     27.46 o 
 -10  -2   4        1.49        3.12     29.65 o 
  -9  -2   4       32.16        9.57     25.51 o 
  -8  -2   4      473.84      495.12     21.67 o 
  -7  -2   4       21.40       45.12     18.04 o 
  -6  -2   4       94.81       92.83      9.27 o 
  -5  -2   4       10.21       15.35     15.35 o 
  -4  -2   4        5.65       21.53     13.96 o 
  -3  -2   4     4284.42     4272.46     46.31 o 
  -2  -2   4      728.78      676.42     19.79 o 
  -1  -2   4       34.65       47.57      6.39 o 
   0  -2   4      171.82      187.43      9.46 o 
   1  -2   4       26.86       30.42     14.21 o 
   2  -2   4      950.45      891.99     24.84 o 
   3  -2   4      150.60      142.21      8.56 o 
   4  -2   4       45.57       29.31     17.24 o 
   5  -2   4      391.06      371.66     16.63 o 
   6  -2   4        1.14        3.09     19.89 o 
   7  -2   4      199.98      208.78     14.71 o 
   8  -2   4        7.08        3.09     24.06 o 
 -10  -1   4        2.33       17.94     25.14 o 
  -9  -1   4      354.17      347.98     18.48 o 
  -8  -1   4        4.30        3.09     20.79 o 
  -7  -1   4      495.81      519.27     19.57 o 
  -6  -1   4        8.66        7.10     16.00 o 
  -5  -1   4       35.17       40.83      7.29 o 
  -4  -1   4     2503.35     2470.72     37.41 o 
  -3  -1   4      708.60      704.82     19.94 o 
  -2  -1   4      558.42      508.50     18.26 o 
  -1  -1   4      161.50      184.81      8.62 o 
   0  -1   4      205.47      230.61     11.71 o 
   1  -1   4     3246.21     3240.82     38.86 o 
   2  -1   4      141.76      135.51      8.22 o 
   3  -1   4      262.84      266.33     12.89 o 
   4  -1   4       65.02       74.78      8.71 o 
   5  -1   4       13.48       10.50     18.90 o 
   6  -1   4      416.69      400.82     17.65 o 
   7  -1   4       15.76       11.92     20.88 o 
   8  -1   4        6.03       55.78     20.91 o 
 -10   0   4      192.38      219.06     14.15 o 
  -9   0   4       88.51       93.75     12.11 o 
  -8   0   4      485.63      492.83     20.43 o 
  -7   0   4       88.18       88.44     10.53 o 
  -6   0   4        4.27        1.76     15.72 o 
  -5   0   4     1177.04     1252.29     30.44 o 
  -4   0   4      193.85      198.36     10.75 o 
  -3   0   4     5980.10     5723.92     53.24 o 
  -2   0   4      109.14      118.15      7.04 o 
  -1   0   4      213.82      260.38     11.34 o 
   0   0   4     5333.22     5514.49     48.16 o 
   1   0   4       68.92       75.93      7.29 o 
   2   0   4     1117.40     1215.92     27.41 o 
   3   0   4       26.35       27.03     16.52 o 
   4   0   4       85.80       72.68      9.08 o 
   5   0   4      671.70      651.84     30.61 o 
   6   0   4       26.64       36.54     20.88 o 
   7   0   4       22.56       43.05     21.53 o 
   8   0   4        5.81        7.17     25.08 o 
 -10   1   4       37.05       45.77     24.68 o 
  -9   1   4      211.68      202.27     15.08 o 
  -8   1   4       23.43       15.38     23.04 o 
  -7   1   4      111.16      119.18     10.66 o 
  -6   1   4      837.54      934.14     30.38 o 
  -5   1   4       29.54       19.43     16.43 o 
  -4   1   4     1553.24     1483.74     30.33 o 
  -3   1   4      147.29      145.78      7.60 o 
  -2   1   4      369.19      377.00     12.83 o 
  -1   1   4     1996.64     2033.77     31.24 o 
   0   1   4      121.54      135.70      8.16 o 
   1   1   4      864.12      887.13     23.34 o 
   2   1   4      235.58      247.04     12.33 o 
   3   1   4       13.18       39.35     16.37 o 
   4   1   4      602.54      562.23     27.43 o 
   5   1   4        2.43       11.64     18.62 o 
   6   1   4      236.63      226.32     13.78 o 
   7   1   4       30.73       25.82     22.58 o 
   8   1   4        1.06       26.10     26.10 o 
 -10   2   4      169.03      167.47     14.27 o 
  -9   2   4       89.84      116.82     12.29 o 
  -8   2   4       78.94       84.17     10.53 o 
  -7   2   4      299.65      310.87     15.67 o 
  -6   2   4        9.12       44.91     16.83 o 
  -5   2   4      105.97      107.01      9.58 o 
  -4   2   4      304.10      329.82     13.78 o 
  -3   2   4       99.27      103.92      7.35 o 
  -2   2   4     1154.22     1134.17     26.53 o 
  -1   2   4      484.51      493.09     21.06 o 
   0   2   4      571.18      583.87     21.25 o 
   1   2   4       74.69       71.67      8.09 o 
   2   2   4       94.57      102.78      9.36 o 
   3   2   4      664.60      679.02     27.40 o 
   4   2   4       36.39       32.31     19.37 o 
   5   2   4      410.75      416.06     20.27 o 
   6   2   4        3.28        8.89     23.78 o 
   7   2   4        0.17        3.09     24.03 o 
 -10   3   4        1.25        3.68     25.63 o 
  -9   3   4       57.44       44.69     25.54 o 
  -8   3   4       30.16       33.02     22.02 o 
  -7   3   4       13.46       33.14     18.93 o 
  -6   3   4     1001.33      948.02     34.29 o 
  -5   3   4      158.14      131.77      8.81 o 
  -4   3   4        2.29        3.12     17.05 o 
  -3   3   4      557.47      519.11     22.89 o 
  -2   3   4       34.83       39.23     15.41 o 
  -1   3   4     3551.87     3439.08     49.08 o 
   0   3   4      847.95      826.38     28.91 o 
   1   3   4       68.34       80.50      8.06 o 
   2   3   4      434.99      448.11     16.26 o 
   3   3   4       51.55       68.48     10.38 o 
   4   3   4      360.14      365.81     19.25 o 
   5   3   4      120.37      106.45     11.21 o 
   6   3   4       24.86       12.94     22.70 o 
   7   3   4       47.60       48.03     14.76 o 
 -10   4   4       89.24       64.90     26.72 o 
  -9   4   4       11.29       40.31     23.50 o 
  -8   4   4       25.00       35.24     20.57 o 
  -7   4   4     1266.07     1349.66     41.04 o 
  -6   4   4       19.17        3.15     18.01 o 
  -5   4   4      450.89      443.46     17.74 o 
  -4   4   4      133.22      130.86      8.96 o 
  -3   4   4        6.82        6.83     15.32 o 
  -2   4   4     3829.23     3721.11     55.19 o 
  -1   4   4      647.03      672.09     28.76 o 
   0   4   4      246.46      254.16     12.79 o 
   1   4   4       35.74       13.44     19.21 o 
   2   4   4        8.05       12.63     18.93 o 
   3   4   4      611.02      606.88     31.07 o 
   4   4   4       69.29       78.92     10.87 o 
   5   4   4       52.39       56.12     24.93 o 
   6   4   4       35.97        3.12     28.45 o 
  -9   5   4       11.27       10.72     25.05 o 
  -8   5   4      283.76      295.39     15.88 o 
  -7   5   4       80.62       76.11     25.36 o 
  -6   5   4      605.65      635.37     22.60 o 
  -5   5   4        6.77       20.42     18.13 o 
  -4   5   4        0.02       29.34     16.74 o 
  -3   5   4      590.53      573.17     26.53 o 
  -2   5   4       35.62       51.89     18.69 o 
  -1   5   4      795.52      748.40     31.80 o 
   0   5   4        7.99       28.41     19.67 o 
   1   5   4        0.51        9.08     18.22 o 
   2   5   4      670.02      632.11     22.20 o 
   3   5   4       12.24        2.72     21.93 o 
   4   5   4       83.92       46.15     24.62 o 
   5   5   4       10.18       38.11     24.28 o 
   6   5   4        0.08        3.15     27.21 o 
  -9   6   4       22.04       26.87     26.87 o 
  -8   6   4       49.52       41.54     27.67 o 
  -7   6   4      260.94      271.34     15.60 o 
  -6   6   4       39.42       56.55     19.80 o 
  -5   6   4       22.56       15.72     20.94 o 
  -4   6   4      149.85      151.78     12.45 o 
  -3   6   4        9.33        3.34     19.49 o 
  -2   6   4      540.15      535.38     22.41 o 
  -1   6   4        3.58        7.47     19.86 o 
   0   6   4       29.98       38.67     20.63 o 
   1   6   4      357.70      345.68     18.76 o 
   2   6   4       10.55       31.56     22.98 o 
   3   6   4      123.84      125.85     12.60 o 
   4   6   4        0.01        3.46     24.37 o 
   5   6   4        0.61        3.18     26.99 o 
  -8   7   4      208.95      216.66     15.20 o 
  -7   7   4       45.74       31.32     27.83 o 
  -6   7   4       86.53      106.16     12.85 o 
  -5   7   4      211.07      236.44     12.14 o 
  -4   7   4       36.59       52.75     23.44 o 
  -3   7   4      397.60      398.74     20.37 o 
  -2   7   4       98.54       91.90     11.49 o 
  -1   7   4       56.27       60.91     11.58 o 
   0   7   4      142.22      136.97     11.92 o 
   1   7   4      112.21      103.64     12.57 o 
   2   7   4      209.82      202.45     13.28 o 
   3   7   4       14.01       43.09     25.14 o 
   4   7   4       13.54        3.21     27.30 o 
  -7   8   4      157.07      170.74     15.51 o 
  -6   8   4       81.02       73.08     25.58 o 
  -5   8   4       24.33        3.34     28.04 o 
  -4   8   4      336.00      322.45     17.15 o 
  -3   8   4       29.51       53.59     23.44 o 
  -2   8   4       80.07       69.47     26.47 o 
  -1   8   4       57.26       66.99     13.41 o 
   0   8   4       14.01       47.93     20.57 o 
   1   8   4      316.95      289.18     18.08 o 
   2   8   4        9.26        3.27     26.72 o 
   3   8   4       13.80        3.24     28.32 o 
  -6   9   4        4.61        4.14     28.97 o 
  -5   9   4      159.91      165.43     16.16 o 
  -4   9   4        3.70       31.38     27.46 o 
  -3   9   4       80.60       87.32     15.20 o 
  -2   9   4       56.42       49.05     30.21 o 
  -1   9   4        9.03       76.13     26.65 o 
   0   9   4      187.66      210.13     15.54 o 
   1   9   4        3.77        3.27     28.35 o 
  -3 -11   5       30.21       38.92     23.35 o 
  -2 -11   5      138.79      141.76     14.92 o 
  -1 -11   5       33.35       39.75     25.30 o 
   0 -11   5      270.41      293.12     17.86 o 
   1 -11   5        1.92       14.33     25.11 o 
   2 -11   5       78.67       51.43     29.37 o 
   3 -11   5      170.33      163.27     15.17 o 
   4 -11   5       18.43        3.21     27.80 o 
  -5 -10   5       30.29       19.95     27.95 o 
  -4 -10   5       86.65       88.80     14.80 o 
  -3 -10   5       63.39       62.39     24.28 o 
  -2 -10   5       14.94       32.99     19.80 o 
  -1 -10   5      107.93      127.67     12.76 o 
   0 -10   5        0.61        3.21     22.05 o 
   1 -10   5       50.09       41.20     25.36 o 
   2 -10   5       90.27      101.19     13.07 o 
   3 -10   5       59.35       68.32     13.65 o 
   4 -10   5      111.53      115.65     14.46 o 
   5 -10   5        0.88        3.27     27.30 o 
  -6  -9   5        1.43       11.80     27.52 o 
  -5  -9   5      208.58      234.55     14.43 o 
  -4  -9   5       32.20       52.85     26.44 o 
  -3  -9   5        8.08       27.49     21.37 o 
  -2  -9   5      227.30      228.04     14.43 o 
  -1  -9   5       41.40       19.52     22.30 o 
   0  -9   5       97.10      104.56     11.03 o 
   1  -9   5       26.17       19.40     19.40 o 
   2  -9   5       54.66       63.54     11.55 o 
   3  -9   5      294.21      308.43     15.29 o 
   4  -9   5       50.91       39.44     26.28 o 
   5  -9   5       64.15       74.84     14.27 o 
   6  -9   5       32.79        3.24     27.09 o 
  -7  -8   5        5.55       11.64     23.29 o 
  -6  -8   5      234.94      192.91     14.03 o 
  -5  -8   5        8.82        3.24     25.42 o 
  -4  -8   5        1.92       14.55     23.29 o 
  -3  -8   5      818.56      780.85     37.55 o 
  -2  -8   5      254.81      261.86     12.58 o 
  -1  -8   5      770.41      759.26     31.42 o 
   0  -8   5       93.81      105.27     11.95 o 
   1  -8   5       20.25       12.08     19.37 o 
   2  -8   5      643.13      655.05     22.91 o 
   3  -8   5      182.39      172.30     13.69 o 
   4  -8   5      431.59      447.24     20.58 o 
   5  -8   5       10.06        6.46     22.58 o 
   6  -8   5        2.12        3.21     28.54 o 
   7  -8   5       48.74       27.55     27.55 o 
  -8  -7   5       48.89       31.44     23.60 o 
  -7  -7   5      239.51      256.12     14.03 o 
  -6  -7   5        3.49        6.24     21.87 o 
  -5  -7   5       31.75        3.21     22.33 o 
  -4  -7   5      573.67      582.75     22.69 o 
  -3  -7   5      210.55      203.30     11.68 o 
  -2  -7   5     1479.19     1448.62     39.27 o 
  -1  -7   5       12.62        4.17     18.75 o 
   0  -7   5      148.36      163.12     10.32 o 
   1  -7   5      621.08      555.66     27.46 o 
   2  -7   5      123.40      130.67     11.28 o 
   3  -7   5      604.70      575.84     21.77 o 
   4  -7   5        5.83        3.21     21.13 o 
   5  -7   5       14.95       32.40     20.63 o 
   6  -7   5      135.79      145.47     13.22 o 
   7  -7   5        3.26       55.53     22.21 o 
  -8  -6   5      238.67      249.60     14.46 o 
  -7  -6   5        0.40        3.18     22.24 o 
  -6  -6   5      118.62      103.11     11.15 o 
  -5  -6   5        6.82       22.08     19.61 o 
  -4  -6   5       58.46       52.29      8.71 o 
  -3  -6   5     1111.56     1144.95     34.02 o 
  -2  -6   5      122.22      111.89      9.48 o 
  -1  -6   5       10.08       16.21     18.01 o 
   0  -6   5       94.88       80.63      8.96 o 
   1  -6   5        8.52        1.85     16.71 o 
   2  -6   5      462.56      461.57     17.84 o 
   3  -6   5        5.56        3.21     19.33 o 
   4  -6   5       77.49       88.62      9.58 o 
   5  -6   5      290.21      274.54     16.28 o 
   6  -6   5        4.02       43.36     21.65 o 
   7  -6   5       85.93      105.30     14.05 o 
   8  -6   5        7.42       31.66     27.67 o 
  -9  -5   5      151.72      163.35     15.20 o 
  -8  -5   5        2.55        3.18     23.29 o 
  -7  -5   5      335.58      363.34     20.18 o 
  -6  -5   5        7.65       19.98     17.48 o 
  -5  -5   5       67.54       58.01     21.47 o 
  -4  -5   5      598.32      621.94     26.62 o 
  -3  -5   5      100.77      106.88      8.62 o 
  -2  -5   5      764.12      744.50     26.21 o 
  -1  -5   5        6.20       32.83     15.63 o 
   0  -5   5      155.11      150.16      9.39 o 
   1  -5   5     1150.65     1172.46     32.98 o 
   2  -5   5        3.35        3.24     17.51 o 
   3  -5   5      189.79      190.41      9.70 o 
   4  -5   5       37.52       37.62     19.92 o 
   5  -5   5       57.16       60.91     20.29 o 
   6  -5   5      200.28      196.18     14.64 o 
   7  -5   5        8.65        6.70     23.50 o 
   8  -5   5        6.97       26.72     22.92 o 
  -9  -4   5       67.84       81.88     14.24 o 
  -8  -4   5      344.98      326.41     15.39 o 
  -7  -4   5      135.27      145.04     10.53 o 
  -6  -4   5        0.43        3.15     18.07 o 
  -5  -4   5      601.34      599.88     26.90 o 
  -4  -4   5      127.58      162.62     10.04 o 
  -3  -4   5     4319.74     4113.46     53.05 o 
  -2  -4   5      524.64      525.94     24.00 o 
  -1  -4   5      356.71      377.25     13.76 o 
   0  -4   5     1619.05     1630.51     34.80 o 
   1  -4   5        9.71        3.27     16.00 o 
   2  -4   5     1139.47     1077.52     31.80 o 
   3  -4   5        0.74        3.58     16.12 o 
   4  -4   5      181.32      184.35     10.35 o 
   5  -4   5      434.73      473.51     19.35 o 
   6  -4   5        9.88        3.12     22.48 o 
   7  -4   5       60.47       61.81     26.04 o 
   8  -4   5       13.03        3.12     26.07 o 
 -10  -3   5       32.06       46.30     26.99 o 
  -9  -3   5      243.18      231.90     13.47 o 
  -8  -3   5        1.01        3.12     20.14 o 
  -7  -3   5       58.64       58.59      9.79 o 
  -6  -3   5      625.04      601.33     20.50 o 
  -5  -3   5      117.42      104.51      8.68 o 
  -4  -3   5     1346.90     1352.51     31.63 o 
  -3  -3   5      240.39      258.45     13.32 o 
  -2  -3   5       81.00       94.37      7.44 o 
  -1  -3   5     1081.26     1064.33     27.45 o 
   0  -3   5      519.18      498.60     21.56 o 
   1  -3   5     1462.27     1566.33     31.93 o 
   2  -3   5      755.28      748.89     25.06 o 
   3  -3   5        0.01        3.12     16.99 o 
   4  -3   5      487.15      493.42     17.96 o 
   5  -3   5       15.38        2.35     21.13 o 
   6  -3   5      344.07      339.46     16.56 o 
   7  -3   5       57.86       54.58     25.70 o 
   8  -3   5        5.40        3.09     25.85 o 
 -10  -2   5      191.21      200.37     14.83 o 
  -9  -2   5       39.30       51.33     22.45 o 
  -8  -2   5       54.66       49.23     10.93 o 
  -7  -2   5      146.16      138.49     11.52 o 
  -6  -2   5       26.41       11.55     17.33 o 
  -5  -2   5      162.89      172.12      9.76 o 
  -4  -2   5       93.73       92.77      8.31 o 
  -3  -2   5      130.94      142.06      7.29 o 
  -2  -2   5     1073.66      978.61     25.07 o 
  -1  -2   5      648.21      695.56     23.21 o 
   0  -2   5     1024.95      965.13     24.88 o 
   1  -2   5      546.00      543.61     21.34 o 
   2  -2   5      185.85      173.59      8.53 o 
   3  -2   5      558.28      529.02     26.72 o 
   4  -2   5      177.67      177.74      9.86 o 
   5  -2   5      413.70      411.50     18.70 o 
   6  -2   5       20.95        3.09     22.05 o 
   7  -2   5        0.49       28.94     22.51 o 
   8  -2   5       37.81       18.53     25.94 o 
 -10  -1   5        1.07       32.52     21.65 o 
  -9  -1   5       93.92       83.96     12.45 o 
  -8  -1   5       19.74       34.44     18.53 o 
  -7  -1   5       62.67       60.39     22.36 o 
  -6  -1   5     1158.22     1162.66     33.56 o 
  -5  -1   5        4.05        3.09     15.66 o 
  -4  -1   5      137.03      156.18      9.33 o 
  -3  -1   5      479.37      458.12     19.82 o 
  -2  -1   5      368.85      380.77     18.43 o 
  -1  -1   5     5199.96     5130.27     51.90 o 
   0  -1   5      790.75      794.03     24.33 o 
   1  -1   5       41.24       36.08     14.92 o 
   2  -1   5      259.31      264.48     12.95 o 
   3  -1   5      253.40      230.15     11.84 o 
   4  -1   5      495.11      503.81     18.05 o 
   5  -1   5       75.78       57.08     21.38 o 
   6  -1   5       63.24       70.24     11.24 o 
   7  -1   5       69.49       68.76     13.10 o 
   8  -1   5        5.79       30.14     26.34 o 
 -10   0   5      151.77      160.51     14.27 o 
  -9   0   5       33.97       42.99     12.29 o 
  -8   0   5       45.30       62.79     10.47 o 
  -7   0   5     1675.30     1707.68     42.25 o 
  -6   0   5        6.24        3.09     18.47 o 
  -5   0   5     1080.33     1105.97     29.91 o 
  -4   0   5      188.13      188.49      9.42 o 
  -3   0   5      419.94      415.51     19.05 o 
  -2   0   5     5604.70     5240.50     52.65 o 
  -1   0   5     1123.29     1164.41     25.81 o 
   0   0   5     1228.92     1246.11     27.09 o 
   1   0   5       28.94       36.54     14.36 o 
   2   0   5       92.76      107.07      9.05 o 
   3   0   5     1119.89     1090.00     31.95 o 
   4   0   5       30.92       39.84     10.47 o 
   5   0   5      182.18      183.30     12.36 o 
   6   0   5       38.21       64.03     23.29 o 
   7   0   5        7.39       13.50     23.66 o 
 -10   1   5        6.69       32.12     24.99 o 
  -9   1   5        0.91       12.35     21.59 o 
  -8   1   5      399.44      404.45     18.51 o 
  -7   1   5      187.64      189.54     11.31 o 
  -6   1   5     1188.62     1204.76     34.30 o 
  -5   1   5       12.75        3.12     14.73 o 
  -4   1   5       28.68       34.28     15.69 o 
  -3   1   5     1070.51     1056.71     27.10 o 
  -2   1   5       35.92       24.31     14.58 o 
  -1   1   5     3787.21     3836.00     47.02 o 
   0   1   5      169.00      184.22     10.29 o 
   1   1   5        7.56        4.32     15.81 o 
   2   1   5     1001.73      999.75     29.81 o 
   3   1   5       36.47       24.96     17.30 o 
   4   1   5      272.79      262.77     13.47 o 
   5   1   5       15.86       15.78     21.03 o 
   6   1   5       17.30       30.70     21.50 o 
   7   1   5       99.07      106.13     14.15 o 
 -10   2   5       26.94       36.23     25.36 o 
  -9   2   5       11.25       34.72      9.48 o 
  -8   2   5       97.78       92.82     10.93 o 
  -7   2   5      715.41      660.46     30.68 o 
  -6   2   5       28.08       32.12     18.07 o 
  -5   2   5       34.78       36.85      8.77 o 
  -4   2   5      172.48      196.84     10.94 o 
  -3   2   5       11.00       30.08     15.75 o 
  -2   2   5     1766.49     1736.13     34.84 o 
  -1   2   5        0.21        3.46     17.05 o 
   0   2   5        1.88        3.18     15.10 o 
   1   2   5      425.51      433.78     16.29 o 
   2   2   5       31.87       22.11     18.41 o 
   3   2   5      306.96      311.80     14.83 o 
   4   2   5       15.72        4.91     22.11 o 
   5   2   5        0.10       19.95     22.82 o 
   6   2   5      109.79      102.00     13.19 o 
   7   2   5        1.47        7.47     26.22 o 
 -10   3   5       25.08       26.16     26.16 o 
  -9   3   5        4.83       52.57     23.01 o 
  -8   3   5      487.73      513.67     22.93 o 
  -7   3   5       18.06        2.50     20.01 o 
  -6   3   5      190.17      204.00     10.97 o 
  -5   3   5      191.89      181.27      9.67 o 
  -4   3   5      151.91      151.69     10.47 o 
  -3   3   5     1029.25      999.90     29.75 o 
  -2   3   5      133.91      160.96      9.95 o 
  -1   3   5       27.88        3.49     19.92 o 
   0   3   5      157.42      126.95     10.72 o 
   1   3   5      302.69      314.69     15.14 o 
   2   3   5      751.28      811.28     31.61 o 
   3   3   5        0.08        3.12     16.71 o 
   4   3   5       20.68        5.44     21.84 o 
   5   3   5       79.24      103.23     12.51 o 
   6   3   5        9.51       14.27     24.96 o 
 -10   4   5        0.93        3.15     23.38 o 
  -9   4   5      231.80      225.38     13.87 o 
  -8   4   5       27.67        3.15     24.49 o 
  -7   4   5      350.48      382.39     19.00 o 
  -6   4   5      165.25      152.12     12.08 o 
  -5   4   5      216.84      226.32     10.75 o 
  -4   4   5      942.99      912.45     32.09 o 
  -3   4   5        2.59       27.21     17.48 o 
  -2   4   5      401.43      407.42     17.96 o 
  -1   4   5      144.61      152.77     10.44 o 
   0   4   5      157.16      141.22     10.53 o 
   1   4   5     1236.99     1280.30     37.70 o 
   2   4   5        0.85        3.15     19.40 o 
   3   4   5       29.74       38.02     19.03 o 
   4   4   5       35.96       15.29     24.46 o 
   5   4   5       18.90        3.46     24.18 o 
   6   4   5       97.34      100.79     15.51 o 
  -9   5   5       19.97       11.09     25.88 o 
  -8   5   5      133.46      142.68     13.28 o 
  -7   5   5       12.93        8.96     20.88 o 
  -6   5   5        3.48       24.24     21.53 o 
  -5   5   5      588.44      567.93     22.32 o 
  -4   5   5        2.60        3.21     21.13 o 
  -3   5   5      391.67      387.39     18.45 o 
  -2   5   5      229.03      222.12     11.96 o 
  -1   5   5        3.02        3.43     21.84 o 
   0   5   5      539.75      517.44     22.38 o 
   1   5   5        8.68        3.24     23.29 o 
   2   5   5      108.74       94.93     11.18 o 
   3   5   5       48.99       64.65     21.53 o 
   4   5   5       21.14        3.15     27.33 o 
   5   5   5      101.61       87.42     15.23 o 
  -9   6   5       61.77       47.66     27.80 o 
  -8   6   5        9.59        7.23     25.36 o 
  -7   6   5       29.02       26.38     13.22 o 
  -6   6   5      336.45      324.34     18.20 o 
  -5   6   5       55.85       45.56     25.61 o 
  -4   6   5      147.78      137.16     10.97 o 
  -3   6   5       10.46       13.62     21.84 o 
  -2   6   5        0.92        3.46     22.36 o 
  -1   6   5      256.55      269.77     14.03 o 
   0   6   5       92.49       98.57     11.58 o 
   1   6   5      268.16      288.59     15.02 o 
   2   6   5       25.63       12.85     25.64 o 
   3   6   5        0.33        3.21     24.43 o 
   4   6   5      116.56      107.00     15.29 o 
  -8   7   5        0.48       19.80     27.73 o 
  -7   7   5       99.37       99.09     14.70 o 
  -6   7   5       64.94       68.79     27.52 o 
  -5   7   5      437.48      423.46     22.99 o 
  -4   7   5       66.60       64.25     25.70 o 
  -3   7   5        2.75       25.79     22.58 o 
  -2   7   5      282.18      287.48     15.94 o 
  -1   7   5       47.89       64.68     25.88 o 
   0   7   5      387.37      395.03     19.93 o 
   1   7   5       25.26       48.68     24.34 o 
   2   7   5        8.29       40.21     25.60 o 
   3   7   5      110.21      105.98     15.69 o 
  -7   8   5       24.58       36.72     28.54 o 
  -6   8   5      521.04      525.40     27.26 o 
  -5   8   5       18.12       22.64     26.44 o 
  -4   8   5       34.49       44.88     26.19 o 
  -3   8   5      105.05      117.13     14.64 o 
  -2   8   5        5.74        3.40     25.45 o 
  -1   8   5      335.24      337.74     18.35 o 
   0   8   5       25.98       30.05     26.31 o 
   1   8   5        6.49        3.30     27.64 o 
  -5   9   5      158.90      133.95     17.27 o 
  -4   9   5       13.95        3.43     29.46 o 
  -3   9   5        7.09        3.40     28.69 o 
  -2   9   5      122.61      114.76     16.37 o 
  -1   9   5        4.41       45.22     24.65 o 
  -3 -11   6       49.89       50.78     27.37 o 
  -2 -11   6      289.95      319.66     15.05 o 
  -1 -11   6        0.18       18.28     25.57 o 
   0 -11   6       28.98       43.61     25.45 o 
   1 -11   6      209.01      175.79     14.64 o 
   2 -11   6       28.40       48.89     26.31 o 
   3 -11   6      152.46      155.82     15.60 o 
  -5 -10   6        9.46       23.94     23.94 o 
  -4 -10   6       17.82        3.21     26.01 o 
  -3 -10   6      222.38      209.87     14.00 o 
  -2 -10   6       34.61        3.21     26.75 o 
  -1 -10   6        3.52        3.21     26.01 o 
   0 -10   6       79.67       80.71     12.91 o 
   1 -10   6        1.46        3.21     22.89 o 
   2 -10   6      145.65      128.32     13.53 o 
   3 -10   6        1.68        3.21     24.77 o 
   4 -10   6       16.99       67.52     26.25 o 
   5 -10   6      135.73      109.14     16.19 o 
  -6  -9   6       11.18       47.22     23.63 o 
  -5  -9   6        0.61        3.27     25.42 o 
  -4  -9   6      156.16      153.19     13.31 o 
  -3  -9   6       30.04       37.28     24.86 o 
  -2  -9   6      179.95      195.19     14.80 o 
  -1  -9   6       52.53       22.98     22.98 o 
   0  -9   6       17.38       11.43     19.95 o 
   1  -9   6      236.87      217.14     14.46 o 
   2  -9   6       10.04        3.24     24.18 o 
   3  -9   6       27.13       51.21     22.39 o 
   4  -9   6       21.48       31.04     24.12 o 
   5  -9   6       20.88       29.93     22.45 o 
   6  -9   6       82.42       80.90     16.19 o 
  -7  -8   6       83.01       46.58     31.04 o 
  -6  -8   6       13.30        3.24     24.71 o 
  -5  -8   6      296.57      280.96     16.13 o 
  -4  -8   6       76.43       62.39     11.89 o 
  -3  -8   6      775.32      750.35     35.72 o 
  -2  -8   6      182.01      195.44     13.01 o 
  -1  -8   6       32.76       20.14     22.64 o 
   0  -8   6      445.07      454.97     20.12 o 
   1  -8   6       63.52       51.21     23.04 o 
   2  -8   6      293.53      283.88     13.50 o 
   3  -8   6       20.02        8.71     23.23 o 
   4  -8   6       31.21       31.29     25.08 o 
   5  -8   6      226.56      229.55     13.72 o 
   6  -8   6        6.62       26.41     26.41 o 
  -8  -7   6        3.75       59.05     27.55 o 
  -7  -7   6       21.49       56.40     24.68 o 
  -6  -7   6      352.33      348.29     15.82 o 
  -5  -7   6      110.18      114.08     11.40 o 
  -4  -7   6      336.20      341.16     15.64 o 
  -3  -7   6       30.82       29.22     19.46 o 
  -2  -7   6       51.54       59.43     20.57 o 
  -1  -7   6      860.01      911.77     33.19 o 
   0  -7   6      232.19      211.56     13.19 o 
   1  -7   6      460.81      488.52     20.46 o 
   2  -7   6      291.66      304.53     17.06 o 
   3  -7   6       30.27       28.72     20.88 o 
   4  -7   6      326.99      313.40     14.25 o 
   5  -7   6       34.85       47.50     22.18 o 
   6  -7   6      131.35      162.58     14.15 o 
   7  -7   6       31.98        3.18     27.46 o 
  -8  -6   6       31.09        3.21     32.71 o 
  -7  -6   6      110.44       80.22     28.88 o 
  -6  -6   6       35.92       14.21     19.86 o 
  -5  -6   6       87.55       68.23     10.10 o 
  -4  -6   6       29.88       16.03     20.60 o 
  -3  -6   6      148.78      159.10     10.63 o 
  -2  -6   6      824.40      800.18     30.41 o 
  -1  -6   6      200.86      181.28      9.76 o 
   0  -6   6      345.97      338.52     15.64 o 
   1  -6   6       62.65       71.63     10.22 o 
   2  -6   6       88.92      106.60     10.87 o 
   3  -6   6      388.63      388.55     18.95 o 
   4  -6   6      123.31      136.48     10.50 o 
   5  -6   6      141.73      153.81     11.83 o 
   6  -6   6       10.15        3.18     26.75 o 
   7  -6   6        6.13        3.77     26.28 o 
  -9  -5   6       93.38       72.47     30.52 o 
  -8  -5   6       53.12       73.97     13.44 o 
  -7  -5   6       13.31       14.67     20.51 o 
  -6  -5   6      459.07      444.41     20.55 o 
  -5  -5   6        8.70        3.21     20.38 o 
  -4  -5   6      209.22      247.55     14.09 o 
  -3  -5   6      369.35      380.42     16.78 o 
  -2  -5   6      257.66      288.07     14.40 o 
  -1  -5   6     1301.06     1368.53     34.88 o 
   0  -5   6      486.93      465.53     17.56 o 
   1  -5   6       41.46        3.34     18.50 o 
   2  -5   6      259.51      282.03     13.81 o 
   3  -5   6      101.88      117.48     10.87 o 
   4  -5   6      286.62      262.87     14.74 o 
   5  -5   6       48.51       47.60     22.39 o 
   6  -5   6       61.95       54.27     22.36 o 
   7  -5   6       91.45       83.34     14.49 o 
  -9  -4   6       59.75       46.64     25.11 o 
  -8  -4   6        6.32       12.51     21.87 o 
  -7  -4   6      922.81     1003.26     35.17 o 
  -6  -4   6       76.57       84.45      9.39 o 
  -5  -4   6      554.88      564.28     28.41 o 
  -4  -4   6      277.92      318.11     14.46 o 
  -3  -4   6      140.53      142.73      9.95 o 
  -2  -4   6     2607.13     2651.06     43.44 o 
  -1  -4   6     1062.63      972.13     30.00 o 
   0  -4   6     1163.20     1146.83     30.69 o 
   1  -4   6      329.73      343.60     15.14 o 
   2  -4   6       17.23       18.25     18.25 o 
   3  -4   6      692.26      631.41     28.70 o 
   4  -4   6       66.02       58.29     20.97 o 
   5  -4   6      153.12      156.04     13.44 o 
   6  -4   6       43.64       21.68     21.68 o 
   7  -4   6        9.70        3.12     28.29 o 
 -10  -3   6        8.50       23.32     27.21 o 
  -9  -3   6        0.52        3.15     23.81 o 
  -8  -3   6      329.02      346.95     17.64 o 
  -7  -3   6      269.38      267.55     12.64 o 
  -6  -3   6      741.88      749.24     30.15 o 
  -5  -3   6       78.40       72.62      9.33 o 
  -4  -3   6       32.55       37.93      8.25 o 
  -3  -3   6     1310.36     1260.90     31.88 o 
  -2  -3   6      201.32      191.27     10.20 o 
  -1  -3   6     2830.54     2663.25     43.05 o 
   0  -3   6      463.40      457.74     22.76 o 
   1  -3   6       30.91       31.57     17.36 o 
   2  -3   6      655.64      666.53     27.77 o 
   3  -3   6       15.25       25.54     17.70 o 
   4  -3   6      195.46      188.56     11.34 o 
   5  -3   6       52.75       26.38     21.13 o 
   6  -3   6        5.08        3.06     21.40 o 
   7  -3   6       92.31       94.74     14.02 o 
 -10  -2   6       38.44       63.75     26.25 o 
  -9  -2   6       16.98       19.61     22.89 o 
  -8  -2   6      119.33      115.31     11.28 o 
  -7  -2   6      685.00      715.00     33.70 o 
  -6  -2   6        0.11        3.12     16.31 o 
  -5  -2   6      128.96      128.52      8.80 o 
  -4  -2   6      207.55      213.82      9.30 o 
  -3  -2   6        9.77       18.35     14.15 o 
  -2  -2   6      997.00     1008.03     27.62 o 
  -1  -2   6        0.77        3.46     17.30 o 
   0  -2   6       25.97       11.58     15.91 o 
   1  -2   6      564.29      579.21     24.46 o 
   2  -2   6       91.85       91.81      8.49 o 
   3  -2   6      187.18      167.92      9.76 o 
   4  -2   6       88.49       81.55     11.34 o 
   5  -2   6       21.09        3.09     21.10 o 
   6  -2   6      179.91      171.95     12.26 o 
   7  -2   6        7.52       21.16     24.68 o 
 -10  -1   6       45.13       58.68     29.34 o 
  -9  -1   6        7.70        3.12     22.30 o 
  -8  -1   6      386.60      392.79     19.22 o 
  -7  -1   6        8.98       39.93     18.81 o 
  -6  -1   6      324.27      296.74     15.95 o 
  -5  -1   6      169.51      175.30     10.32 o 
  -4  -1   6      478.25      492.75     24.24 o 
  -3  -1   6      636.02      641.29     23.45 o 
  -2  -1   6       56.90       37.59     16.12 o 
  -1  -1   6      145.01      160.29      8.74 o 
   0  -1   6      481.76      524.03     21.61 o 
   1  -1   6      484.21      492.33     23.00 o 
   2  -1   6      845.27      875.70     29.42 o 
   3  -1   6        6.83       11.95     17.94 o 
   4  -1   6       50.04       53.16     20.79 o 
   5  -1   6      144.82      148.50     10.81 o 
   6  -1   6       38.71       18.81     25.11 o 
   7  -1   6       75.55       79.04     14.36 o 
 -10   0   6        0.42        3.12     25.48 o 
  -9   0   6      181.45      180.20     12.67 o 
  -8   0   6       75.35       46.36     21.81 o 
  -7   0   6      531.20      537.80     21.14 o 
  -6   0   6      552.96      545.11     19.97 o 
  -5   0   6      429.68      428.29     15.67 o 
  -4   0   6     1016.67     1088.11     29.32 o 
  -3   0   6        7.02       14.11     14.11 o 
  -2   0   6     1585.33     1651.60     34.11 o 
  -1   0   6      761.14      772.60     25.87 o 
   0   0   6      681.04      650.97     24.93 o 
   1   0   6     1588.74     1604.31     35.33 o 
   2   0   6       12.40       25.33     16.28 o 
   3   0   6       82.95      106.11     10.41 o 
   4   0   6       69.40       84.60      9.67 o 
   5   0   6       68.44       58.97     11.24 o 
   6   0   6      116.46      113.68     13.00 o 
   7   0   6        2.99        3.09     25.94 o 
 -10   1   6      136.37       73.12     32.90 o 
  -9   1   6       44.09       22.33     25.54 o 
  -8   1   6      229.70      218.74     13.84 o 
  -7   1   6      134.77      115.35     12.02 o 
  -6   1   6       17.40        4.14     18.59 o 
  -5   1   6     1109.68     1088.36     32.90 o 
  -4   1   6       90.83      106.54      9.82 o 
  -3   1   6      887.90      892.79     29.00 o 
  -2   1   6     1085.13      994.87     29.57 o 
  -1   1   6       39.94       37.71      7.54 o 
   0   1   6      633.72      610.22     25.33 o 
   1   1   6      156.97      165.75     10.47 o 
   2   1   6      401.92      424.04     17.65 o 
   3   1   6      277.06      271.46     13.47 o 
   4   1   6       32.22       41.17     20.60 o 
   5   1   6      137.63      130.73     11.86 o 
   6   1   6        0.34        3.06     27.33 o 
 -10   2   6        0.52        3.12     26.07 o 
  -9   2   6      130.69      141.11     13.13 o 
  -8   2   6        6.94        3.12     23.01 o 
  -7   2   6       38.63       35.24     20.14 o 
  -6   2   6      584.28      571.88     19.97 o 
  -5   2   6      279.75      267.95     13.69 o 
  -4   2   6      176.20      173.17     10.69 o 
  -3   2   6       62.64       31.91     18.47 o 
  -2   2   6       40.45       46.55      8.31 o 
  -1   2   6      592.89      575.10     28.76 o 
   0   2   6      387.66      386.28     16.17 o 
   1   2   6      678.66      673.22     29.16 o 
   2   2   6      241.92      245.67     10.88 o 
   3   2   6        7.85        9.85     19.67 o 
   4   2   6      159.50      165.31     11.21 o 
   5   2   6       13.53        3.09     25.57 o 
   6   2   6       86.36       87.26     14.55 o 
 -10   3   6      182.59      180.97     15.42 o 
  -9   3   6        0.59        3.15     27.39 o 
  -8   3   6        1.50       30.30     21.19 o 
  -7   3   6      135.50      144.85     13.41 o 
  -6   3   6      222.65      229.87     11.99 o 
  -5   3   6     1090.37     1125.66     36.52 o 
  -4   3   6       63.97       51.52      9.92 o 
  -3   3   6        1.73       17.20     17.20 o 
  -2   3   6      733.29      723.40     29.48 o 
  -1   3   6      179.29      163.69     10.75 o 
   0   3   6      896.90      880.61     33.54 o 
   1   3   6       48.36       37.78     11.09 o 
   2   3   6       27.02        7.35     22.05 o 
   3   3   6      192.24      197.35     13.72 o 
   4   3   6       78.94       92.63     12.36 o 
   5   3   6       65.64       41.85     27.89 o 
   6   3   6        0.73        3.12     23.41 o 
  -9   4   6       61.84       83.21     14.46 o 
  -8   4   6       80.61       93.96     12.97 o 
  -7   4   6       93.83      113.39     11.65 o 
  -6   4   6     1297.15     1343.04     42.16 o 
  -5   4   6       15.47        3.15     21.68 o 
  -4   4   6      185.56      202.64     11.37 o 
  -3   4   6      229.15      209.58     11.12 o 
  -2   4   6      123.43      135.43     11.68 o 
  -1   4   6      819.24      832.07     34.27 o 
   0   4   6       70.13       85.41     12.20 o 
   1   4   6       37.22       25.51     20.39 o 
   2   4   6      101.28      113.95     11.12 o 
   3   4   6       48.32       61.65     24.65 o 
   4   4   6      125.69      143.86     13.68 o 
   5   4   6        1.22        3.15     26.65 o 
  -9   5   6       51.71       69.40     11.58 o 
  -8   5   6        0.45        3.18     24.55 o 
  -7   5   6      212.31      200.85     12.76 o 
  -6   5   6       24.41       26.28     20.45 o 
  -5   5   6      508.83      508.66     21.85 o 
  -4   5   6       57.75       44.66     23.66 o 
  -3   5   6       67.59       70.67     10.47 o 
  -2   5   6      261.38      279.79     16.62 o 
  -1   5   6       23.61       30.61     22.27 o 
   0   5   6      203.62      208.73     14.09 o 
   1   5   6       72.14       38.18     26.44 o 
   2   5   6       17.96       34.72     22.11 o 
   3   5   6      195.36      196.85     13.81 o 
   4   5   6        8.49       22.67     26.47 o 
  -8   6   6       25.94        3.21     26.75 o 
  -7   6   6       35.18        3.21     28.20 o 
  -6   6   6      221.85      232.86     13.13 o 
  -5   6   6        9.12       34.34     24.99 o 
  -4   6   6        0.16       15.26     21.34 o 
  -3   6   6      192.15      181.38     15.35 o 
  -2   6   6        2.50       12.60     25.23 o 
  -1   6   6      238.87      241.92     15.91 o 
   0   6   6       65.20        3.27     26.04 o 
   1   6   6        3.90       10.10     23.53 o 
   2   6   6      122.06      125.23     14.30 o 
   3   6   6        8.86        3.21     27.02 o 
  -7   7   6      127.50      113.18     15.60 o 
  -6   7   6        0.08        7.41     25.94 o 
  -5   7   6        9.23       35.77     21.43 o 
  -4   7   6      259.37      272.97     14.18 o 
  -3   7   6      134.92      154.55     14.36 o 
  -2   7   6      185.06      192.68     14.27 o 
  -1   7   6        3.07        7.17     25.17 o 
   0   7   6        0.10        3.37     25.91 o 
   1   7   6       82.99       65.11     26.81 o 
   2   7   6       63.10       72.31     28.14 o 
  -6   8   6       23.75       29.09     29.09 o 
  -5   8   6       98.36      126.64     16.34 o 
  -4   8   6       89.25       94.27     16.37 o 
  -3   8   6      229.95      204.65     16.07 o 
  -2   8   6        0.08       16.00     27.98 o 
  -1   8   6        1.85        3.37     28.14 o 
   0   8   6       73.33       94.58     16.46 o 
  -3 -11   7        1.63        3.21     27.73 o 
  -2 -11   7        4.56       38.20     22.92 o 
  -1 -11   7      349.46      348.21     18.73 o 
   0 -11   7       24.48       56.03     26.13 o 
   1 -11   7      147.98      143.49     15.11 o 
   2 -11   7       44.55       66.04     27.18 o 
   3 -11   7        7.32        3.18     28.17 o 
  -5 -10   7       67.91      100.66     16.12 o 
  -4 -10   7        7.07        3.77     26.41 o 
  -3 -10   7       24.03       35.73     25.02 o 
  -2 -10   7      209.48      233.99     13.78 o 
  -1 -10   7       26.62        3.21     26.87 o 
   0 -10   7      126.22      124.03     13.41 o 
   1 -10   7        2.81        6.83     27.27 o 
   2 -10   7        3.66        3.21     24.71 o 
   3 -10   7      123.64      144.38     14.80 o 
   4 -10   7       15.63       43.15     27.43 o 
  -6  -9   7      170.31      151.53     15.94 o 
  -5  -9   7        5.80       40.64     25.85 o 
  -4  -9   7       40.99       51.06     23.81 o 
  -3  -9   7       62.50       57.64     25.61 o 
  -2  -9   7       47.28       67.55     21.50 o 
  -1  -9   7      345.37      380.89     17.98 o 
   0  -9   7       89.90       95.94     11.98 o 
   1  -9   7        5.50        3.24     24.46 o 
   2  -9   7       78.32       76.76     12.79 o 
   3  -9   7        8.98       33.91     23.72 o 
   4  -9   7      158.65      127.89     14.64 o 
   5  -9   7       12.06       11.83     27.64 o 
  -7  -8   7      402.75      385.16     19.65 o 
  -6  -8   7       33.61       32.43     25.23 o 
  -5  -8   7      107.89      146.32     13.28 o 
  -4  -8   7       71.57       67.74     24.62 o 
  -3  -8   7        4.14       40.03     20.01 o 
  -2  -8   7      976.59      993.59     38.42 o 
  -1  -8   7      223.02      235.06     13.35 o 
   0  -8   7      287.41      289.53     16.07 o 
   1  -8   7      124.06      134.69     11.00 o 
   2  -8   7        1.52       17.42     23.19 o 
   3  -8   7      293.70      287.30     15.63 o 
   4  -8   7       37.62       50.53     13.47 o 
   5  -8   7       42.70        3.21     29.28 o 
   6  -8   7       12.33       40.00     24.03 o 
  -8  -7   7      235.74      219.04     15.91 o 
  -7  -7   7       78.00       82.60     14.36 o 
  -6  -7   7      260.41      266.89     16.25 o 
  -5  -7   7       21.73       50.28     23.66 o 
  -4  -7   7       22.67        5.47     21.93 o 
  -3  -7   7      919.42      865.78     36.19 o 
  -2  -7   7       56.43       36.73     22.02 o 
  -1  -7   7      605.61      653.55     30.98 o 
   0  -7   7       68.16      100.85      9.61 o 
   1  -7   7        7.47        4.97     19.83 o 
   2  -7   7      425.22      412.11     21.26 o 
   3  -7   7       12.04       39.90     22.79 o 
   4  -7   7       65.29       65.14     24.80 o 
   5  -7   7       30.83        3.21     24.00 o 
   6  -7   7        0.10       60.69     22.76 o 
  -8  -6   7       30.67       55.41     29.53 o 
  -7  -6   7      338.20      315.71     16.44 o 
  -6  -6   7        2.58       47.07     17.64 o 
  -5  -6   7       18.71       21.22     21.22 o 
  -4  -6   7      162.78      155.95     12.17 o 
  -3  -6   7        1.60       32.21     18.41 o 
  -2  -6   7      318.79      316.45     15.39 o 
  -1  -6   7       31.37       12.88     19.30 o 
   0  -6   7        0.05        3.30     19.52 o 
   1  -6   7      563.31      520.21     22.82 o 
   2  -6   7        0.96        9.70     19.40 o 
   3  -6   7       91.40       83.99     10.50 o 
   4  -6   7       34.79       28.97     23.16 o 
   5  -6   7       14.14       25.91     22.67 o 
   6  -6   7      181.15      195.89     14.49 o 
  -9  -5   7        0.37       15.47     27.09 o 
  -8  -5   7      193.06      196.05     13.75 o 
  -7  -5   7       28.37       39.41     24.25 o 
  -6  -5   7       96.79       96.72     10.75 o 
  -5  -5   7      131.88      141.64     12.02 o 
  -4  -5   7      109.55      110.93     10.87 o 
  -3  -5   7      376.32      380.16     18.48 o 
  -2  -5   7       31.80       32.18     18.13 o 
  -1  -5   7       44.34        1.95     19.58 o 
   0  -5   7      464.10      471.74     17.93 o 
   1  -5   7       97.12       40.03     21.07 o 
   2  -5   7      514.99      496.39     20.13 o 
   3  -5   7        2.20        4.94     22.11 o 
   4  -5   7        1.31       32.92     21.93 o 
   5  -5   7      119.28      111.67     12.42 o 
   6  -5   7       16.95       34.96     21.00 o 
   7  -5   7       53.64       74.31     27.40 o 
  -9  -4   7      149.00      171.94     14.61 o 
  -8  -4   7       80.76       45.07     28.97 o 
  -7  -4   7      250.54      261.70     14.06 o 
  -6  -4   7      570.26      558.30     22.32 o 
  -5  -4   7       85.46       96.00     10.90 o 
  -4  -4   7      938.67      924.11     31.87 o 
  -3  -4   7       16.57        3.27     18.69 o 
  -2  -4   7      726.27      673.16     27.75 o 
  -1  -4   7      707.73      668.66     27.41 o 
   0  -4   7      457.42      433.70     18.77 o 
   1  -4   7     1122.03     1144.28     33.34 o 
   2  -4   7       73.90       90.57     10.53 o 
   3  -4   7       24.27       32.86     18.78 o 
   4  -4   7       71.40       84.48     10.56 o 
   5  -4   7       29.42       42.10     12.01 o 
   6  -4   7      154.22      181.06     13.69 o 
   7  -4   7        3.42        3.12     26.87 o 
 -10  -3   7      183.89      177.94     15.82 o 
  -9  -3   7       30.82       13.96     24.43 o 
  -8  -3   7      147.61      146.40     12.20 o 
  -7  -3   7      133.61      127.21     13.25 o 
  -6  -3   7       30.25       34.84     18.59 o 
  -5  -3   7     1393.69     1388.60     38.68 o 
  -4  -3   7      248.03      238.43     12.95 o 
  -3  -3   7      258.84      272.06     12.21 o 
  -2  -3   7      797.90      809.64     29.36 o 
  -1  -3   7        0.45       10.53     17.51 o 
   0  -3   7     1039.98     1014.79     32.41 o 
   1  -3   7      277.64      276.52     13.07 o 
   2  -3   7      317.61      301.43     14.25 o 
   3  -3   7      380.46      346.79     18.27 o 
   4  -3   7        1.42        3.12     20.75 o 
   5  -3   7      190.88      163.27     14.86 o 
   6  -3   7        1.35       50.84     20.32 o 
   7  -3   7       31.47       22.98     26.81 o 
 -10  -2   7        0.63        3.15     26.84 o 
  -9  -2   7       99.72      104.53     13.50 o 
  -8  -2   7       27.09       26.41     20.57 o 
  -7  -2   7       24.35       43.30     20.35 o 
  -6  -2   7      741.65      744.49     31.20 o 
  -5  -2   7      286.30      270.24     13.60 o 
  -4  -2   7       65.43       88.00      8.80 o 
  -3  -2   7       13.63        8.31     16.59 o 
  -2  -2   7      217.15      229.22     11.62 o 
  -1  -2   7     1548.47     1465.68     36.54 o 
   0  -2   7      321.25      351.28     15.73 o 
   1  -2   7      432.03      411.23     18.36 o 
   2  -2   7      207.98      205.44     12.08 o 
   3  -2   7       39.16        9.11     20.51 o 
   4  -2   7      252.38      244.52     13.01 o 
   5  -2   7       32.77        3.09     23.88 o 
   6  -2   7       42.18       47.84     13.65 o 
   7  -2   7       14.39       15.44     26.99 o 
 -10  -1   7      141.02      131.78     15.07 o 
  -9  -1   7        2.67       16.55     23.13 o 
  -8  -1   7       10.40       31.72     20.17 o 
  -7  -1   7      235.52      235.81     12.54 o 
  -6  -1   7      167.89      173.07     10.94 o 
  -5  -1   7     1236.89     1270.66     34.61 o 
  -4  -1   7      113.42      107.81      8.68 o 
  -3  -1   7       17.24        8.15     17.98 o 
  -2  -1   7     1264.11     1236.72     33.11 o 
  -1  -1   7      152.47      157.23     10.72 o 
   0  -1   7      757.93      711.79     28.06 o 
   1  -1   7      283.54      287.39     12.98 o 
   2  -1   7       18.44       18.50     18.50 o 
   3  -1   7      402.53      415.32     20.99 o 
   4  -1   7       61.30       63.81     10.63 o 
   5  -1   7       51.59       51.95     27.49 o 
   6  -1   7        0.06       17.45     24.46 o 
 -10   0   7        0.70        3.12     26.22 o 
  -9   0   7       94.64      115.31     13.19 o 
  -8   0   7      213.36      219.26     14.43 o 
  -7   0   7       70.61       65.55     22.70 o 
  -6   0   7     1685.04     1646.17     42.22 o 
  -5   0   7      111.69      113.19      9.76 o 
  -4   0   7      227.35      218.67     14.24 o 
  -3   0   7      504.32      482.73     16.76 o 
  -2   0   7      198.87      184.68      9.98 o 
  -1   0   7     1091.93     1125.97     32.51 o 
   0   0   7      272.58      271.72     12.52 o 
   1   0   7       76.43       96.56      9.64 o 
   2   0   7      336.61      339.26     17.18 o 
   3   0   7       23.83       36.51     19.46 o 
   4   0   7      192.87      213.97     11.09 o 
   5   0   7        0.78        3.09     22.24 o 
   6   0   7       10.04        3.09     25.26 o 
 -10   1   7      141.13      155.13     15.14 o 
  -9   1   7       90.91       63.48     23.38 o 
  -8   1   7        0.20       35.27     20.57 o 
  -7   1   7      349.51      334.99     15.57 o 
  -6   1   7      158.41      142.94     11.52 o 
  -5   1   7      665.86      660.41     28.79 o 
  -4   1   7      273.01      270.54     13.23 o 
  -3   1   7       17.85        3.12     17.94 o 
  -2   1   7      579.64      596.33     28.29 o 
  -1   1   7       13.45       36.66     16.52 o 
   0   1   7      407.56      393.02     17.19 o 
   1   1   7      335.96      357.87     16.63 o 
   2   1   7       11.70       48.64     18.53 o 
   3   1   7      291.41      288.76     13.01 o 
   4   1   7        0.16        3.06     23.53 o 
   5   1   7        4.72       16.71     23.41 o 
   6   1   7       35.41       34.01     26.44 o 
 -10   2   7        1.29        3.12     27.02 o 
  -9   2   7       10.70        3.15     24.15 o 
  -8   2   7       53.10       45.93     21.44 o 
  -7   2   7       65.34       57.24     10.90 o 
  -6   2   7      355.96      371.28     17.09 o 
  -5   2   7       50.78       55.57     20.02 o 
  -4   2   7       32.00       36.88     18.44 o 
  -3   2   7      521.25      513.30     25.57 o 
  -2   2   7       13.53        3.15     17.79 o 
  -1   2   7      213.66      196.88     11.06 o 
   0   2   7      181.01      178.48     10.60 o 
   1   2   7        0.37        4.60     20.66 o 
   2   2   7      260.00      264.21     12.70 o 
   3   2   7       50.09       62.33     11.34 o 
   4   2   7       46.20       73.11     12.73 o 
   5   2   7       52.87       78.61     14.27 o 
  -9   3   7      145.65      140.59     14.43 o 
  -8   3   7       23.60        3.15     25.85 o 
  -7   3   7      198.13      192.16     11.65 o 
  -6   3   7        2.08        3.15     21.13 o 
  -5   3   7       21.49       34.04     19.46 o 
  -4   3   7      584.58      525.22     20.56 o 
  -3   3   7      426.23      416.19     20.03 o 
  -2   3   7      207.15      213.77     11.62 o 
  -1   3   7        4.95       12.60     22.67 o 
   0   3   7        1.80       12.20     19.55 o 
   1   3   7      333.27      365.14     18.14 o 
   2   3   7      144.79      135.99     14.15 o 
   3   3   7      162.40      165.92     12.51 o 
   4   3   7       19.95       10.41     24.31 o 
   5   3   7        5.40        3.86     26.99 o 
  -9   4   7       24.98       41.88     22.82 o 
  -8   4   7      162.79      152.14     13.84 o 
  -7   4   7        0.37       22.05     22.05 o 
  -6   4   7       60.65       20.23     23.10 o 
  -5   4   7      375.14      374.21     16.13 o 
  -4   4   7      345.09      350.99     15.48 o 
  -3   4   7      536.29      537.39     20.59 o 
  -2   4   7        0.75        8.18     21.84 o 
  -1   4   7       31.33       34.13     11.37 o 
   0   4   7      316.99      373.07     19.62 o 
   1   4   7       66.74       70.33     11.71 o 
   2   4   7      208.98      206.28     12.70 o 
   3   4   7        0.35        3.15     24.34 o 
   4   4   7        1.81       11.40     26.65 o 
  -8   5   7       11.96       11.18     26.13 o 
  -7   5   7       67.14       51.55     27.49 o 
  -6   5   7      170.75      169.38     12.79 o 
  -5   5   7        2.85        6.05     21.22 o 
  -4   5   7      427.06      467.51     23.67 o 
  -3   5   7        7.67        3.37     23.87 o 
  -2   5   7      121.51      146.73     12.76 o 
  -1   5   7      252.52      246.62     16.00 o 
   0   5   7       18.45       35.21     22.42 o 
   1   5   7       99.62       76.48     26.60 o 
   2   5   7        3.00       10.66     24.86 o 
   3   5   7       15.79       38.45     26.93 o 
  -8   6   7       47.01       16.15     28.32 o 
  -7   6   7       24.74       22.70     30.24 o 
  -6   6   7       10.72        7.13     24.99 o 
  -5   6   7      240.85      230.95     13.78 o 
  -4   6   7      103.58       81.64     13.62 o 
  -3   6   7      111.31       83.31     31.23 o 
  -2   6   7       85.54      114.01     14.24 o 
  -1   6   7        3.44       21.47     25.05 o 
   0   6   7      102.03      105.89     14.61 o 
   1   6   7       16.52        3.27     26.28 o 
   2   6   7       78.08       79.26     31.69 o 
  -6   7   7      143.48      132.21     16.03 o 
  -5   7   7       73.07       86.02     27.37 o 
  -4   7   7      173.89      207.72     15.69 o 
  -3   7   7        0.34        3.55     28.04 o 
  -2   7   7        0.88        3.49     27.80 o 
  -1   7   7      229.06      226.98     15.94 o 
   0   7   7       32.51       16.40     28.66 o 
  -2 -11   8       12.06        3.18     27.46 o 
  -1 -11   8      171.61      150.75     15.48 o 
   0 -11   8       17.12       19.37     27.09 o 
   1 -11   8        0.31       43.15     23.57 o 
  -4 -10   8       32.41        3.86     27.06 o 
  -3 -10   8        0.96        3.21     25.79 o 
  -2 -10   8      149.21      125.11     14.30 o 
  -1 -10   8        0.18        3.21     24.52 o 
   0 -10   8        2.86        3.52     24.62 o 
   1 -10   8      183.96      143.68     14.37 o 
   2 -10   8        5.14        3.21     26.01 o 
   3 -10   8       56.84       81.88     27.30 o 
  -6  -9   8       23.34       32.62     28.54 o 
  -5  -9   8       35.67       60.48     26.47 o 
  -4  -9   8       20.28        3.27     24.68 o 
  -3  -9   8      185.62      200.44     13.35 o 
  -2  -9   8        0.43       12.91     22.61 o 
  -1  -9   8        9.75       34.84     22.18 o 
   0  -9   8       97.62       95.73     12.79 o 
   1  -9   8       43.12       48.99     13.07 o 
   2  -9   8      197.93      198.15     13.66 o 
   3  -9   8        0.03       32.58     21.71 o 
   4  -9   8        1.67        3.24     27.24 o 
  -7  -8   8      103.81       68.33     32.16 o 
  -6  -8   8      205.50      201.15     14.89 o 
  -5  -8   8       28.91       20.76     24.21 o 
  -4  -8   8      447.42      447.30     22.50 o 
  -3  -8   8        3.59       12.11     21.19 o 
  -2  -8   8      180.17      175.41     14.61 o 
  -1  -8   8      149.05      146.12     14.33 o 
   0  -8   8      210.37      217.07     14.46 o 
   1  -8   8      457.87      456.28     20.89 o 
   2  -8   8       11.87       12.57     25.17 o 
   3  -8   8       20.01       37.19     13.53 o 
   4  -8   8       27.15       36.41     25.48 o 
   5  -8   8       16.09       47.10     23.53 o 
  -8  -7   8       94.08       93.38     16.25 o 
  -7  -7   8       38.30        3.24     29.62 o 
  -6  -7   8        1.66        3.24     23.72 o 
  -5  -7   8      696.93      732.82     24.95 o 
  -4  -7   8       60.63       43.86     23.41 o 
  -3  -7   8      129.35      129.43     11.03 o 
  -2  -7   8      175.65      185.67     13.28 o 
  -1  -7   8        3.43        3.30     20.82 o 
   0  -7   8      734.87      712.93     34.32 o 
   1  -7   8       48.38       60.20     21.87 o 
   2  -7   8      188.15      190.28     14.64 o 
   3  -7   8      160.84      166.23     12.54 o 
   4  -7   8        2.77        3.40     23.75 o 
   5  -7   8      112.69      107.93     14.89 o 
  -8  -6   8       24.30       41.76     26.56 o 
  -7  -6   8        0.07        3.21     23.87 o 
  -6  -6   8      352.40      374.59     18.57 o 
  -5  -6   8       48.88       25.42     22.61 o 
  -4  -6   8      145.06      144.95     10.57 o 
  -3  -6   8        3.96        3.37     25.29 o 
  -2  -6   8       29.32        7.26     21.84 o 
  -1  -6   8      796.90      785.23     33.53 o 
   0  -6   8       38.72       58.41      9.76 o 
   1  -6   8      243.10      230.10     12.79 o 
   2  -6   8       42.33       59.74     21.74 o 
   3  -6   8        1.08        3.21     20.48 o 
   4  -6   8      157.05      157.12     12.82 o 
   5  -6   8        6.68       42.65     24.89 o 
   6  -6   8       32.04       74.65     27.52 o 
  -9  -5   8        1.80       11.89     27.77 o 
  -8  -5   8       10.47        3.21     24.92 o 
  -7  -5   8      129.60      111.18     12.70 o 
  -6  -5   8       37.60        3.21     22.86 o 
  -5  -5   8      832.58      842.40     36.28 o 
  -4  -5   8       38.60       45.71     19.24 o 
  -3  -5   8        3.25        3.34     20.69 o 
  -2  -5   8      366.97      390.25     18.05 o 
  -1  -5   8       54.18       48.90     20.02 o 
   0  -5   8      557.02      513.50     20.47 o 
   1  -5   8      155.14      172.82     12.02 o 
   2  -5   8        2.37        3.24     20.38 o 
   3  -5   8      252.57      267.02     13.90 o 
   4  -5   8        4.55       24.58     21.53 o 
   5  -5   8       77.96       61.90     27.52 o 
   6  -5   8        0.22        3.15     26.78 o 
  -9  -4   8       50.48       45.25     26.38 o 
  -8  -4   8      129.65      110.68     13.41 o 
  -7  -4   8       29.72        5.96     23.81 o 
  -6  -4   8     1227.86     1179.36     40.02 o 
  -5  -4   8       91.51       96.44      9.64 o 
  -4  -4   8       48.14       42.13     19.92 o 
  -3  -4   8      249.09      230.57     12.79 o 
  -2  -4   8       91.52      111.30     10.72 o 
  -1  -4   8     1162.82     1222.05     36.09 o 
   0  -4   8       95.67       95.91     10.90 o 
   1  -4   8       37.78       38.52     20.39 o 
   2  -4   8      230.76      229.32     12.20 o 
   3  -4   8       11.44       40.27     21.47 o 
   4  -4   8      236.10      215.32     14.95 o 
   5  -4   8        0.61       20.17     23.53 o 
   6  -4   8        0.14        3.12     26.31 o 
  -9  -3   8       42.59       65.11     25.33 o 
  -8  -3   8        2.89       16.00     22.39 o 
  -7  -3   8      472.51      440.78     19.78 o 
  -6  -3   8       79.35       75.52     10.07 o 
  -5  -3   8      392.46      392.98     18.17 o 
  -4  -3   8      224.02      224.23     10.47 o 
  -3  -3   8        0.73        3.27     18.19 o 
  -2  -3   8     1071.17     1051.98     34.73 o 
  -1  -3   8       36.27       35.15     18.59 o 
   0  -3   8      226.54      226.11     12.70 o 
   1  -3   8      212.98      202.19     10.97 o 
   2  -3   8       25.01        3.18     21.50 o 
   3  -3   8      344.83      324.10     15.82 o 
   4  -3   8        0.26        3.15     20.66 o 
   5  -3   8        0.70        9.98     23.32 o 
   6  -3   8       26.31        3.12     29.93 o 
 -10  -2   8        0.30        3.15     27.67 o 
  -9  -2   8        3.97        3.52     24.62 o 
  -8  -2   8      102.35       99.34     12.42 o 
  -7  -2   8        8.98       49.23     19.15 o 
  -6  -2   8      393.63      368.30     17.06 o 
  -5  -2   8       15.53       24.12     17.57 o 
  -4  -2   8        1.73        2.01     16.15 o 
  -3  -2   8      797.42      754.88     29.42 o 
  -2  -2   8        5.50       17.94     17.94 o 
  -1  -2   8       77.00       93.32     10.38 o 
   0  -2   8       55.71       70.76     10.41 o 
   1  -2   8        8.88       21.84     19.64 o 
   2  -2   8      528.98      510.97     21.39 o 
   3  -2   8       10.92        3.12     21.16 o 
   4  -2   8       42.42       35.67     11.89 o 
   5  -2   8       56.50       47.01     23.51 o 
   6  -2   8        0.51        3.12     26.47 o 
 -10  -1   8       21.62        3.15     27.27 o 
  -9  -1   8      173.62      177.01     13.87 o 
  -8  -1   8        9.96       52.13     24.52 o 
  -7  -1   8      215.86      187.10     13.56 o 
  -6  -1   8        1.68       36.23     19.30 o 
  -5  -1   8        1.77        3.12     17.48 o 
  -4  -1   8      660.95      660.97     28.11 o 
  -3  -1   8      325.57      340.69     15.48 o 
  -2  -1   8      324.28      350.96     16.07 o 
  -1  -1   8        0.06       12.91     19.33 o 
   0  -1   8        7.59       39.84     16.77 o 
   1  -1   8      695.97      721.61     30.99 o 
   2  -1   8       61.25       53.47     21.87 o 
   3  -1   8      235.73      251.90     13.56 o 
   4  -1   8        4.35       15.23     21.31 o 
   5  -1   8        0.03        6.89     24.09 o 
   6  -1   8       77.99       81.05     15.44 o 
 -10   0   8      242.54      214.29     15.60 o 
  -9   0   8       24.05       10.44     24.31 o 
  -8   0   8      200.38      181.94     12.33 o 
  -7   0   8        7.70        3.12     21.93 o 
  -6   0   8       45.53       19.61     22.08 o 
  -5   0   8      784.95      768.36     33.53 o 
  -4   0   8      410.87      372.60     16.47 o 
  -3   0   8     1185.06     1149.51     35.69 o 
  -2   0   8        1.00        4.05     18.22 o 
  -1   0   8       13.32       24.58     17.88 o 
   0   0   8      505.63      556.26     25.75 o 
   1   0   8       97.45      101.35     11.52 o 
   2   0   8      405.95      410.43     20.27 o 
   3   0   8       17.25       45.22     22.58 o 
   4   0   8        3.86       34.93     19.06 o 
   5   0   8       71.45       74.90     24.96 o 
 -10   1   8        3.76        7.88     27.58 o 
  -9   1   8      337.56      342.49     17.67 o 
  -8   1   8       19.88       25.23     22.11 o 
  -7   1   8       62.62       73.61     11.34 o 
  -6   1   8      387.91      384.46     20.49 o 
  -5   1   8        1.70        3.12     21.16 o 
  -4   1   8     1073.63     1055.85     35.28 o 
  -3   1   8       83.71       94.95     10.53 o 
  -2   1   8       91.78       96.72     10.50 o 
  -1   1   8      438.09      425.35     19.75 o 
   0   1   8       22.79       20.45     18.16 o 
   1   1   8      258.22      321.62     14.74 o 
   2   1   8       11.83       27.06     21.62 o 
   3   1   8       17.07       21.00     23.97 o 
   4   1   8      100.62       53.50     26.75 o 
   5   1   8        1.85        3.09     26.16 o 
  -9   2   8       10.28        3.15     25.54 o 
  -8   2   8       51.56       78.98     13.19 o 
  -7   2   8        7.32        3.15     20.85 o 
  -6   2   8       19.01       27.15     21.71 o 
  -5   2   8      641.05      624.18     22.66 o 
  -4   2   8      237.53      228.09     11.86 o 
  -3   2   8       81.99       80.37     11.49 o 
  -2   2   8      116.21      100.37     11.68 o 
  -1   2   8       10.96        3.30     20.04 o 
   0   2   8      389.98      365.89     17.55 o 
   1   2   8       19.84        3.12     21.50 o 
   2   2   8       90.49       55.82     26.44 o 
   3   2   8       87.25       48.56     25.88 o 
   4   2   8        0.20        3.09     25.05 o 
  -9   3   8      177.55      187.30     15.29 o 
  -8   3   8        0.48       45.22     24.34 o 
  -7   3   8       24.67       41.26     22.24 o 
  -6   3   8      327.59      333.82     17.55 o 
  -5   3   8       71.79       79.35     10.97 o 
  -4   3   8      371.37      349.92     18.30 o 
  -3   3   8       12.62        2.56     20.60 o 
  -2   3   8        0.56        3.37     21.93 o 
  -1   3   8      700.59      720.23     34.69 o 
   0   3   8       32.41       25.42     22.58 o 
   1   3   8       67.51       23.97     27.00 o 
   2   3   8        0.31        3.15     22.70 o 
   3   3   8        0.60       10.59     24.77 o 
   4   3   8      114.34      104.47     15.48 o 
  -8   4   8        3.47        3.18     25.97 o 
  -7   4   8      193.46      171.43     13.72 o 
  -6   4   8       22.23       19.15     25.51 o 
  -5   4   8      500.13      495.16     24.17 o 
  -4   4   8        4.14        3.21     23.41 o 
  -3   4   8        0.03        2.96     23.63 o 
  -2   4   8      318.69      373.71     19.16 o 
  -1   4   8       40.91       32.68     26.13 o 
   0   4   8      104.61       86.61     12.85 o 
   1   4   8        2.91        3.18     23.41 o 
   2   4   8        0.84        3.18     25.14 o 
   3   4   8      117.85       46.61     31.08 o 
  -8   5   8      116.25      107.62     15.94 o 
  -7   5   8        7.26        3.21     26.07 o 
  -6   5   8      110.78      112.32     14.05 o 
  -5   5   8        1.25        3.21     23.63 o 
  -4   5   8       63.97       73.36     13.31 o 
  -3   5   8      104.79      108.89     13.59 o 
  -2   5   8       33.12       36.51     29.22 o 
  -1   5   8      161.30      160.33     14.58 o 
   0   5   8       16.61       10.84     28.94 o 
   1   5   8        3.04        3.24     29.99 o 
   2   5   8       79.24       83.27     15.88 o 
  -7   6   8       68.77       36.60     32.52 o 
  -6   6   8        8.54        3.89     27.27 o 
  -5   6   8       49.92       45.68     26.66 o 
  -4   6   8       88.17       98.78     15.20 o 
  -3   6   8        1.71        3.52     27.46 o 
  -2   6   8      205.29      220.40     16.03 o 
  -1   6   8        3.70        3.46     28.01 o 
   0   6   8       29.54       16.18     28.35 o 
  -4   7   8        0.32        3.46     30.27 o 
  -3   7   8      224.22      209.25     17.80 o 
  -2   7   8       95.48       57.14     39.57 o 
  -4 -10   9       84.18       55.94     27.98 o 
  -3 -10   9       16.48       72.92     26.87 o 
  -2 -10   9        5.86       18.69     22.42 o 
  -1 -10   9      167.90      177.29     14.77 o 
   0 -10   9       14.28       70.63     22.30 o 
   1 -10   9       83.12       79.82     30.43 o 
   2 -10   9       23.85       27.58     23.63 o 
  -5  -9   9      235.01      285.75     15.66 o 
  -4  -9   9        0.60        3.27     25.82 o 
  -3  -9   9        0.05        3.27     24.65 o 
  -2  -9   9       56.39       61.77     13.71 o 
  -1  -9   9       40.43       33.79     13.50 o 
   0  -9   9      190.33      191.69     13.69 o 
   1  -9   9        6.85       17.54     24.52 o 
   2  -9   9        0.00        3.21     25.70 o 
   3  -9   9       86.38       81.48     31.04 o 
  -6  -8   9      427.00      436.33     19.47 o 
  -5  -8   9       16.22       32.77     25.48 o 
  -4  -8   9       35.00       64.55     23.78 o 
  -3  -8   9      131.35      113.22     12.94 o 
  -2  -8   9       49.67       31.44     25.17 o 
  -1  -8   9      421.13      428.16     21.70 o 
   0  -8   9        6.02       37.80     22.05 o 
   1  -8   9       42.06       71.47     12.97 o 
   2  -8   9       97.46       78.86     13.71 o 
   3  -8   9       30.30       40.40     25.73 o 
   4  -8   9       91.00       86.61     15.75 o 
  -7  -7   9      258.28      239.20     15.45 o 
  -6  -7   9       10.35        3.27     24.96 o 
  -5  -7   9      237.13      252.79     13.29 o 
  -4  -7   9      161.36      170.25     12.60 o 
  -3  -7   9        9.67        3.00     20.91 o 
  -2  -7   9      475.00      435.32     20.34 o 
  -1  -7   9       11.57        3.30     22.95 o 
   0  -7   9      115.17      125.51     11.68 o 
   1  -7   9      113.67      106.02     12.11 o 
   2  -7   9       42.90       32.37     25.88 o 
   3  -7   9      155.90      180.07     13.84 o 
   4  -7   9        1.41       11.12     22.27 o 
   5  -7   9        6.81       24.18     28.23 o 
  -8  -6   9       51.69       47.29     27.58 o 
  -7  -6   9        1.83       32.27     25.08 o 
  -6  -6   9      298.74      293.07     16.47 o 
  -5  -6   9       19.69        3.27     24.43 o 
  -4  -6   9       24.40       28.88     20.23 o 
  -3  -6   9      265.76      260.72     16.84 o 
  -2  -6   9        6.20       29.71     21.59 o 
  -1  -6   9       97.07      101.81     10.72 o 
   0  -6   9       53.05       60.20     21.90 o 
   1  -6   9       16.04       20.11     20.11 o 
   2  -6   9      329.98      338.55     15.23 o 
   3  -6   9        0.30       42.50     22.89 o 
   4  -6   9       49.66       42.62     14.21 o 
   5  -6   9       53.78       38.92     31.13 o 
  -8  -5   9       14.73       44.72     26.07 o 
  -7  -5   9      158.09      141.45     13.47 o 
  -6  -5   9        1.15       12.29     24.55 o 
  -5  -5   9        6.67       19.80     19.80 o 
  -4  -5   9      242.04      254.38     13.41 o 
  -3  -5   9      178.02      185.80     13.10 o 
  -2  -5   9      407.36      429.67     20.43 o 
  -1  -5   9       40.87        2.53     22.79 o 
   0  -5   9       14.85        3.34     23.44 o 
   1  -5   9      322.53      372.27     19.16 o 
   2  -5   9       41.69       46.36     23.20 o 
   3  -5   9      220.03      194.70     12.54 o 
   4  -5   9        5.03       37.83     24.09 o 
   5  -5   9        4.42        3.18     26.59 o 
  -9  -4   9       26.79        7.85     27.49 o 
  -8  -4   9      185.67      190.98     14.15 o 
  -7  -4   9        0.37       12.72     25.48 o 
  -6  -4   9       57.09       57.88     11.55 o 
  -5  -4   9      575.65      581.93     24.02 o 
  -4  -4   9      371.93      387.48     20.15 o 
  -3  -4   9     1025.21     1069.27     36.97 o 
  -2  -4   9       23.45       39.72     19.86 o 
  -1  -4   9       10.72       49.05     19.61 o 
   0  -4   9      205.34      197.80     12.70 o 
   1  -4   9      216.81      235.71     13.07 o 
   2  -4   9      406.49      452.64     19.69 o 
   3  -4   9        1.02        3.18     21.43 o 
   4  -4   9        2.79        3.18     23.60 o 
   5  -4   9       40.66       78.45     26.13 o 
  -9  -3   9      378.72      344.64     18.94 o 
  -8  -3   9        1.17        3.18     23.75 o 
  -7  -3   9       69.69       70.02     12.17 o 
  -6  -3   9      285.08      295.55     13.81 o 
  -5  -3   9       15.25        3.18     20.29 o 
  -4  -3   9     1044.95     1064.96     36.23 o 
  -3  -3   9       57.09       73.20      9.42 o 
  -2  -3   9       88.67      104.50     12.14 o 
  -1  -3   9      332.96      324.86     16.97 o 
   0  -3   9       55.41       57.02      9.91 o 
   1  -3   9      326.61      318.69     17.98 o 
   2  -3   9        0.69       19.40     19.40 o 
   3  -3   9       50.67        6.05     24.22 o 
   4  -3   9       91.85       16.74     26.81 o 
   5  -3   9        8.93       14.86     26.01 o 
  -9  -2   9        3.82        3.15     25.91 o 
  -8  -2   9       70.82       53.00     13.25 o 
  -7  -2   9        0.69        3.15     23.75 o 
  -6  -2   9        0.51        3.15     21.56 o 
  -5  -2   9      658.23      653.98     32.19 o 
  -4  -2   9       99.00      105.24      9.33 o 
  -3  -2   9      167.38      166.89     11.59 o 
  -2  -2   9      107.94      121.80     11.95 o 
  -1  -2   9        7.94       36.88     19.64 o 
   0  -2   9      505.67      503.28     19.75 o 
   1  -2   9        0.41        3.21     20.54 o 
   2  -2   9      114.04      110.87     11.09 o 
   3  -2   9       77.34       51.89     24.43 o 
   4  -2   9        6.06       30.36     23.63 o 
   5  -2   9       64.19       41.30     26.29 o 
  -9  -1   9      231.41      242.46     14.71 o 
  -8  -1   9        0.05        3.15     26.38 o 
  -7  -1   9       37.73       44.35     23.66 o 
  -6  -1   9      295.26      300.96     16.10 o 
  -5  -1   9       18.45       47.10     17.36 o 
  -4  -1   9      745.93      762.62     32.75 o 
  -3  -1   9       13.09        3.21     20.66 o 
  -2  -1   9       47.04       16.90     21.71 o 
  -1  -1   9      659.02      671.92     33.09 o 
   0  -1   9        9.37       29.93     19.92 o 
   1  -1   9      112.96       86.09     10.44 o 
   2  -1   9        1.65        8.52     19.86 o 
   3  -1   9        6.76        3.12     21.87 o 
   4  -1   9      146.77      134.93     13.84 o 
   5  -1   9        3.61       38.45     26.90 o 
  -9   0   9       11.73       22.11     25.79 o 
  -8   0   9        2.97       16.62     23.26 o 
  -7   0   9      225.95      231.32     11.99 o 
  -6   0   9       34.76       46.52     21.87 o 
  -5   0   9      829.29      823.02     33.00 o 
  -4   0   9        1.13       16.77     21.59 o 
  -3   0   9       34.73       18.72     21.03 o 
  -2   0   9      298.14      298.81     14.68 o 
  -1   0   9       67.56       57.36     20.88 o 
   0   0   9      316.07      293.53     15.33 o 
   1   0   9        0.72        3.12     21.68 o 
   2   0   9       12.14       14.73     23.60 o 
   3   0   9      150.82      169.04     13.01 o 
   4   0   9        1.85        3.09     25.17 o 
  -9   1   9       86.27       75.09     15.01 o 
  -8   1   9      141.83      133.05     13.65 o 
  -7   1   9       24.22        3.15     21.77 o 
  -6   1   9      228.39      223.13     14.30 o 
  -5   1   9        9.60       48.00     18.65 o 
  -4   1   9       73.17       43.12     22.83 o 
  -3   1   9      200.59      210.34     12.39 o 
  -2   1   9       61.46       49.64      9.92 o 
  -1   1   9      462.69      492.35     20.74 o 
   0   1   9       86.46       98.91     10.72 o 
   1   1   9        1.31       17.20     22.92 o 
   2   1   9       86.13       96.96     12.51 o 
   3   1   9        8.89       30.79     23.97 o 
   4   1   9       98.47      120.37     15.04 o 
  -9   2   9       16.88       15.54     27.18 o 
  -8   2   9        5.34        3.15     28.45 o 
  -7   2   9      171.87      179.89     13.07 o 
  -6   2   9        0.84       12.14     21.19 o 
  -5   2   9       91.02       96.93     11.40 o 
  -4   2   9      141.68      120.05     13.62 o 
  -3   2   9        9.16        3.12     21.31 o 
  -2   2   9      496.41      514.52     21.88 o 
  -1   2   9        0.41        3.21     22.73 o 
   0   2   9       24.22       11.67     23.35 o 
   1   2   9       71.93       40.40     24.86 o 
   2   2   9       15.45        3.12     26.93 o 
   3   2   9      103.90      120.81     14.64 o 
  -8   3   9      322.58      311.61     18.79 o 
  -7   3   9       26.33        6.95     27.83 o 
  -6   3   9       69.21       71.51     26.01 o 
  -5   3   9       32.28       36.97     24.65 o 
  -4   3   9       28.61       20.82     23.78 o 
  -3   3   9      475.40      481.98     23.80 o 
  -2   3   9      138.25      141.48     12.85 o 
  -1   3   9       83.56       91.43     13.07 o 
   0   3   9       23.56        3.18     26.04 o 
   1   3   9       10.08        6.89     24.03 o 
   2   3   9      164.47      183.81     14.70 o 
  -8   4   9       64.54       56.00     28.01 o 
  -7   4   9      150.86      145.99     14.95 o 
  -6   4   9        6.11        7.04     24.74 o 
  -5   4   9       14.39       10.16     23.69 o 
  -4   4   9      266.36      295.75     13.32 o 
  -3   4   9       67.46       37.28     27.12 o 
  -2   4   9      246.45      249.42     14.89 o 
  -1   4   9        3.99        7.32     25.67 o 
   0   4   9        8.03        3.27     29.09 o 
   1   4   9      161.86      177.69     15.14 o 
  -7   5   9        1.37       24.24     24.24 o 
  -6   5   9        7.95       26.99     26.99 o 
  -5   5   9      151.35      150.19     15.04 o 
  -4   5   9        0.75        7.47     26.25 o 
  -3   5   9      193.36      212.92     15.51 o 
  -2   5   9        0.30        3.61     28.78 o 
  -1   5   9        0.85        3.49     28.51 o 
   0   5   9       86.39       80.87     28.29 o 
  -4   6   9      120.73      101.50     16.93 o 
  -3   6   9       10.34       26.59     31.01 o 
  -2   6   9       16.17       40.24     31.29 o 
  -3 -10  10       89.38       64.37     28.17 o 
  -2 -10  10        0.79       15.78     27.61 o 
  -1 -10  10       38.31        3.21     27.37 o 
   0 -10  10       40.61       47.41     27.67 o 
  -5  -9  10        1.78        8.15     24.49 o 
  -4  -9  10      110.73      116.61     15.54 o 
  -3  -9  10       67.59       97.27     14.95 o 
  -2  -9  10      123.29      150.37     14.67 o 
  -1  -9  10       30.59       36.29     25.42 o 
   0  -9  10        0.18       22.11     25.79 o 
   1  -9  10      105.69       79.35     30.24 o 
   2  -9  10       32.41       31.60     27.64 o 
  -6  -8  10       54.96       69.56     24.56 o 
  -5  -8  10      316.04      297.25     19.31 o 
  -4  -8  10      169.82      166.94     14.52 o 
  -3  -8  10      294.23      292.95     17.46 o 
  -2  -8  10        2.15        3.27     23.87 o 
  -1  -8  10       16.75       37.19     23.66 o 
   0  -8  10      108.70       93.04     13.78 o 
   1  -8  10      137.06      142.10     14.21 o 
   2  -8  10      151.94      142.26     14.98 o 
   3  -8  10        0.15       24.00     24.00 o 
  -7  -7  10       45.58        3.27     32.40 o 
  -6  -7  10      168.90      140.25     15.14 o 
  -5  -7  10       19.49       46.70     25.14 o 
  -4  -7  10      420.77      421.57     20.55 o 
  -3  -7  10       38.07       13.07     26.13 o 
  -2  -7  10       66.63       82.93     12.76 o 
  -1  -7  10      276.38      285.65     15.85 o 
   0  -7  10       14.39       22.67     22.67 o 
   1  -7  10      155.16      191.50     13.44 o 
   2  -7  10        0.04        3.58     25.08 o 
   3  -7  10       48.10       84.01     30.55 o 
   4  -7  10       82.60       64.80     12.14 o 
  -7  -6  10        3.90       15.20     26.59 o 
  -6  -6  10        0.29       17.67     24.77 o 
  -5  -6  10      296.63      289.37     16.62 o 
  -4  -6  10       37.96       70.54     25.67 o 
  -3  -6  10      141.55      148.71     12.39 o 
  -2  -6  10      139.60      135.99     12.11 o 
  -1  -6  10        9.37       36.10     21.06 o 
   0  -6  10      220.00      215.80     15.42 o 
   1  -6  10        2.17        3.24     25.85 o 
   2  -6  10       53.60       65.05     23.97 o 
   3  -6  10       72.80       25.48     29.13 o 
   4  -6  10        3.18       11.77     27.43 o 
  -8  -5  10        9.30        3.24     27.55 o 
  -7  -5  10        1.42        3.24     25.23 o 
  -6  -5  10      139.52      149.92     13.31 o 
  -5  -5  10       30.17       46.79     12.48 o 
  -4  -5  10      428.17      420.23     20.99 o 
  -3  -5  10        2.29        3.43     20.79 o 
  -2  -5  10       29.80       34.81     23.23 o 
  -1  -5  10      245.85      248.81     14.46 o 
   0  -5  10       22.72        3.34     23.81 o 
   1  -5  10       78.43       37.41     24.96 o 
   2  -5  10        5.56        3.24     23.04 o 
   3  -5  10        1.40        3.55     24.71 o 
   4  -5  10      115.79      126.18     15.29 o 
  -8  -4  10        7.24        7.54     26.31 o 
  -7  -4  10      175.91      195.86     13.72 o 
  -6  -4  10       76.55       79.35     12.70 o 
  -5  -4  10      452.28      464.50     20.83 o 
  -4  -4  10        2.16       22.82     22.82 o 
  -3  -4  10        4.44       22.64     22.64 o 
  -2  -4  10      254.74      252.99     14.21 o 
  -1  -4  10      120.86      124.49     14.15 o 
   0  -4  10      260.58      245.98     14.65 o 
   1  -4  10       29.54        3.27     27.15 o 
   2  -4  10        0.36        3.24     22.55 o 
   3  -4  10      119.58      104.19     13.90 o 
   4  -4  10       14.32       30.21     26.44 o 
  -9  -3  10       62.24       55.81     15.94 o 
  -8  -3  10      152.33      152.57     14.52 o 
  -7  -3  10       47.66       33.08     26.50 o 
  -6  -3  10      199.89      186.14     12.20 o 
  -5  -3  10       24.91        3.21     25.76 o 
  -4  -3  10      132.65      138.39     11.06 o 
  -3  -3  10      366.10      363.30     19.25 o 
  -2  -3  10      103.58       99.84     11.43 o 
  -1  -3  10      356.14      363.95     14.12 o 
   0  -3  10       97.04      112.44     11.52 o 
   1  -3  10       11.15        3.24     23.87 o 
   2  -3  10       96.55       95.76     12.79 o 
   3  -3  10       46.30       58.75     24.18 o 
   4  -3  10       66.75       67.74     26.35 o 
  -9  -2  10       38.57       35.27     27.43 o 
  -8  -2  10       12.08       46.33     24.96 o 
  -7  -2  10      160.43      165.74     13.01 o 
  -6  -2  10        8.36       24.00     20.97 o 
  -5  -2  10      160.91      151.44     14.03 o 
  -4  -2  10      195.51      202.61     13.50 o 
  -3  -2  10       49.02       54.52     24.52 o 
  -2  -2  10      397.38      440.19     20.00 o 
  -1  -2  10        0.72        3.46     23.07 o 
   0  -2  10       40.37       28.85     23.07 o 
   1  -2  10      126.28      116.92     11.99 o 
   2  -2  10       23.86       25.64     25.64 o 
   3  -2  10      100.44       76.67     27.86 o 
   4  -2  10        0.50        3.12     26.56 o 
  -9  -1  10        1.64        3.18     27.33 o 
  -8  -1  10      264.12      252.52     14.24 o 
  -7  -1  10       52.16       13.00     25.98 o 
  -6  -1  10      110.63       90.14     12.02 o 
  -5  -1  10       64.77       45.03     22.52 o 
  -4  -1  10       78.52       67.55     10.78 o 
  -3  -1  10      411.55      420.20     21.67 o 
  -2  -1  10      171.62      182.27     11.59 o 
  -1  -1  10      218.28      231.41     14.83 o 
   0  -1  10       83.81       70.27     23.41 o 
   1  -1  10       14.11       24.37     24.37 o 
   2  -1  10      175.26      187.09     13.13 o 
   3  -1  10        4.71        3.12     24.92 o 
   4  -1  10       55.39       77.62     11.68 o 
  -9   0  10      267.84      302.63     15.73 o 
  -8   0  10      139.27      140.52     14.43 o 
  -7   0  10      202.76      185.12     16.53 o 
  -6   0  10       39.61        3.09     24.52 o 
  -5   0  10        5.00       17.36     23.10 o 
  -4   0  10      361.80      356.96     16.59 o 
  -3   0  10      180.01      173.13     13.75 o 
  -2   0  10      513.06      513.18     23.71 o 
  -1   0  10       43.35       45.34     24.18 o 
   0   0  10       15.01       47.84     23.94 o 
   1   0  10      130.92      160.94     12.63 o 
   2   0  10       18.74       13.59     23.78 o 
   3   0  10       57.79       22.15     29.53 o 
  -8   1  10      349.37      344.35     18.54 o 
  -7   1  10        0.41        3.15     24.00 o 
  -6   1  10       27.05       38.36     22.36 o 
  -5   1  10      267.29      293.68     15.14 o 
  -4   1  10       12.91        3.15     26.25 o 
  -3   1  10      288.81      289.58     14.34 o 
  -2   1  10        3.40       20.69     23.69 o 
  -1   1  10        5.42        3.18     24.18 o 
   0   1  10      107.28       93.53     12.48 o 
   1   1  10       30.99        3.12     26.53 o 
   2   1  10       54.74       46.52     25.05 o 
   3   1  10       18.78       15.44     27.02 o 
  -8   2  10        8.23       15.41     23.13 o 
  -7   2  10       39.18       39.57     25.17 o 
  -6   2  10       57.48       74.44     27.09 o 
  -5   2  10        2.69        3.15     25.82 o 
  -4   2  10      188.70      174.67     12.48 o 
  -3   2  10        5.81        9.23     24.62 o 
  -2   2  10       45.50       22.18     25.36 o 
  -1   2  10      115.69      116.24     12.91 o 
   0   2  10       13.10        3.12     23.50 o 
   1   2  10      112.79       85.26     14.21 o 
   2   2  10       11.46        3.80     26.62 o 
  -7   3  10        8.21       49.57     22.89 o 
  -6   3  10       77.46       28.85     28.85 o 
  -5   3  10      259.89      228.51     17.30 o 
  -4   3  10        0.51        3.18     23.63 o 
  -3   3  10       82.90       64.87     13.65 o 
  -2   3  10       30.68        7.57     30.14 o 
  -1   3  10       20.83       36.82     29.46 o 
   0   3  10      230.83      225.81     14.80 o 
   1   3  10        2.77       11.64     23.29 o 
  -6   4  10      181.10      140.13     15.57 o 
  -5   4  10        4.93       22.67     26.47 o 
  -4   4  10      122.85       78.71     29.99 o 
  -3   4  10       20.84       34.78     30.89 o 
  -2   4  10       39.02       12.97     30.24 o 
  -1   4  10      126.07      122.70     16.37 o 
   0   4  10       11.17       44.78     28.48 o 
  -4   5  10       39.84       58.62     29.31 o 
  -3   5  10        0.37       17.51     30.64 o 
  -4  -9  11      101.04      135.82     12.32 o 
  -3  -9  11        0.81       39.90     23.94 o 
  -2  -9  11        8.30        3.27     23.57 o 
  -1  -9  11      105.75      101.63     15.63 o 
   0  -9  11        5.19        3.98     23.87 o 
  -5  -8  11      155.62      151.09     16.34 o 
  -4  -8  11        0.09       11.71     27.27 o 
  -3  -8  11        0.07       45.25     22.61 o 
  -2  -8  11      223.70      215.46     14.86 o 
  -1  -8  11       41.19       77.56     25.85 o 
   0  -8  11       98.20       64.13     30.18 o 
   1  -8  11        8.96        3.24     27.18 o 
   2  -8  11        0.01        3.24     28.54 o 
  -6  -7  11      145.16      138.02     16.25 o 
  -5  -7  11        6.02       11.67     23.35 o 
  -4  -7  11       51.74       11.12     25.98 o 
  -3  -7  11      305.23      305.03     17.95 o 
  -2  -7  11       32.55        3.34     28.14 o 
  -1  -7  11      162.72      147.70     14.09 o 
   0  -7  11       12.05        7.20     25.20 o 
   1  -7  11        1.67        3.27     26.07 o 
   2  -7  11       91.62       83.06     31.66 o 
  -7  -6  11      110.19      121.64     16.22 o 
  -6  -6  11        1.14        3.30     26.81 o 
  -5  -6  11       64.34        7.29     29.19 o 
  -4  -6  11      116.73      124.73     14.27 o 
  -3  -6  11       19.60        3.40     27.52 o 
  -2  -6  11      246.70      280.35     16.90 o 
  -1  -6  11        2.94        3.34     23.63 o 
   0  -6  11       12.38       51.95     20.82 o 
   1  -6  11      122.14      137.74     14.52 o 
   2  -6  11        0.69        3.30     26.81 o 
   3  -6  11       90.73       72.43     28.17 o 
  -7  -5  11       64.29       58.16     15.54 o 
  -6  -5  11       44.44       36.38     29.13 o 
  -5  -5  11       51.01       45.03     24.25 o 
  -4  -5  11       16.22        3.40     27.02 o 
  -3  -5  11      311.93      303.06     16.84 o 
  -2  -5  11      115.21      118.53     13.19 o 
  -1  -5  11      139.63      134.81     13.16 o 
   0  -5  11       81.89       88.03     13.56 o 
   1  -5  11        1.64       14.15     24.77 o 
   2  -5  11      138.54      152.11     14.86 o 
   3  -5  11        9.09       15.75     27.55 o 
  -8  -4  11      111.50       88.44     16.06 o 
  -7  -4  11      117.65      108.18     14.92 o 
  -6  -4  11       37.88       10.53     24.52 o 
  -5  -4  11        5.50        3.30     23.32 o 
  -4  -4  11      414.67      409.79     22.78 o 
  -3  -4  11      204.52      209.25     13.07 o 
  -2  -4  11      283.79      283.49     16.28 o 
  -1  -4  11       28.67        9.76     22.76 o 
   0  -4  11        3.80       30.21     23.47 o 
   1  -4  11      113.20      120.90     13.84 o 
   2  -4  11       36.27        3.24     29.22 o 
   3  -4  11       36.01       42.87     27.27 o 
  -8  -3  11      303.30      332.03     19.53 o 
  -7  -3  11        0.04       36.17     21.71 o 
  -6  -3  11       25.92       37.25     27.12 o 
  -5  -3  11      350.49      375.05     22.62 o 
  -4  -3  11       17.46       47.63     22.24 o 
  -3  -3  11      157.43      172.60     12.79 o 
  -2  -3  11        1.04       26.25     26.25 o 
  -1  -3  11       17.38       13.06     26.16 o 
   0  -3  11      214.06      232.76     13.32 o 
   1  -3  11       24.80        3.27     24.06 o 
   2  -3  11       32.89        3.64     29.13 o 
   3  -3  11       20.94        3.18     27.24 o 
  -8  -2  11       16.09        3.18     26.96 o 
  -7  -2  11       29.67       25.02     28.57 o 
  -6  -2  11       75.73       93.65     13.37 o 
  -5  -2  11        0.96       22.27     22.27 o 
  -4  -2  11      176.59      146.68     12.48 o 
  -3  -2  11        7.74       22.27     25.42 o 
  -2  -2  11       57.37       40.49     27.00 o 
  -1  -2  11      255.00      261.51     16.75 o 
   0  -2  11        1.12        3.30     26.75 o 
   1  -2  11       85.37       41.45     27.65 o 
   2  -2  11        2.79        3.18     22.02 o 
   3  -2  11       11.96        3.15     27.46 o 
  -8  -1  11      126.74      127.08     15.38 o 
  -7  -1  11       34.52       14.33     25.08 o 
  -6  -1  11       50.65       26.93     26.93 o 
  -5  -1  11      269.46      252.52     15.97 o 
  -4  -1  11        0.63        3.21     24.95 o 
  -3  -1  11       94.24       60.48     28.63 o 
  -2  -1  11       65.47       41.17     30.89 o 
  -1  -1  11       24.95       71.84     27.36 o 
   0  -1  11      235.38      251.98     13.62 o 
   1  -1  11       14.79       31.60     24.58 o 
   2  -1  11        5.49        3.15     22.45 o 
  -8   0  11       64.53       78.05     11.71 o 
  -7   0  11       12.32       29.16     25.51 o 
  -6   0  11      239.23      226.62     13.72 o 
  -5   0  11       41.00       32.77     26.22 o 
  -4   0  11      117.02      111.39     12.76 o 
  -3   0  11       57.01       51.43     25.70 o 
  -2   0  11       50.81       35.30     28.23 o 
  -1   0  11      182.86      195.03     13.90 o 
   0   0  11       38.45        3.49     24.22 o 
   1   0  11       44.42       72.46     25.36 o 
   2   0  11       38.14       46.27     26.99 o 
  -7   1  11      181.31      177.17     15.08 o 
  -6   1  11       92.99      114.13     14.27 o 
  -5   1  11       75.40       41.08     27.40 o 
  -4   1  11       89.65       96.77     13.34 o 
  -3   1  11        5.66       16.49     23.10 o 
  -2   1  11      138.10      152.48     14.18 o 
  -1   1  11       40.79       20.97     27.95 o 
   0   1  11      108.03      107.62     14.36 o 
   1   1  11       51.76       60.51     26.47 o 
  -7   2  11       26.64        7.91     27.64 o 
  -6   2  11      153.12      131.78     15.04 o 
  -5   2  11        3.81        3.18     25.39 o 
  -4   2  11       35.77       45.96     24.77 o 
  -3   2  11      181.77      171.92     14.03 o 
  -2   2  11       21.30       43.58     25.45 o 
  -1   2  11       94.89       99.28     14.70 o 
   0   2  11        0.38        3.12     30.45 o 
  -6   3  11       35.95        3.18     27.83 o 
  -5   3  11       23.83        3.18     30.85 o 
  -4   3  11      102.30       98.72     15.20 o 
  -3   3  11       29.90       19.33     30.95 o 
  -2   3  11      113.20       66.20     35.34 o 
  -1   3  11       23.42       36.88     28.69 o 
  -3  -8  12       79.15      114.19     12.23 o 
  -2  -8  12      114.93       92.73     32.25 o 
  -1  -8  12        4.84        3.27     28.20 o 
  -5  -7  12      186.69      185.82     16.90 o 
  -4  -7  12        2.33       20.20     28.29 o 
  -3  -7  12      117.76      133.57     15.69 o 
  -2  -7  12        1.44       46.57     23.29 o 
  -1  -7  12        2.43        3.30     27.18 o 
   0  -7  12      170.96      162.99     15.91 o 
   1  -7  12        2.18        3.27     28.69 o 
  -6  -6  12       45.44       54.05     29.13 o 
  -5  -6  12        6.47       52.29     28.17 o 
  -4  -6  12      175.80      209.73     15.82 o 
  -3  -6  12        0.05       19.12     26.75 o 
  -2  -6  12       13.39       52.69     26.38 o 
  -1  -6  12      151.50      132.06     15.08 o 
   0  -6  12        1.63        3.86     27.12 o 
   1  -6  12       73.27       64.59     28.26 o 
  -6  -5  12       19.47        3.34     27.92 o 
  -5  -5  12      212.81      215.92     15.42 o 
  -4  -5  12        0.45        3.46     26.68 o 
  -3  -5  12       33.84       26.35     26.35 o 
  -2  -5  12       23.89       59.27     22.21 o 
  -1  -5  12       24.37       29.68     25.97 o 
   0  -5  12      213.32      198.74     15.29 o 
   1  -5  12        3.55        3.34     27.83 o 
  -7  -4  12       16.27       36.51     24.34 o 
  -6  -4  12      249.83      275.34     15.54 o 
  -5  -4  12       36.31       52.29     26.16 o 
  -4  -4  12       57.55       40.68     29.59 o 
  -3  -4  12       31.65       56.31     26.28 o 
  -2  -4  12       38.68       51.86     25.94 o 
  -1  -4  12      248.40      251.62     14.80 o 
   0  -4  12       20.00        3.37     30.55 o 
   1  -4  12       40.35       78.24     27.37 o 
  -7  -3  12      249.91      233.42     15.82 o 
  -6  -3  12       50.30       79.10     26.35 o 
  -5  -3  12       83.45       80.34     14.61 o 
  -4  -3  12       60.88       61.78     14.55 o 
  -3  -3  12        3.97        3.49     25.88 o 
  -2  -3  12      250.04      270.19     18.75 o 
  -1  -3  12       26.60       41.20     29.96 o 
   0  -3  12       82.99       68.39     15.20 o 
   1  -3  12       23.17       62.39     27.33 o 
  -7  -2  12       10.37       19.61     27.43 o 
  -6  -2  12      205.52      212.49     14.89 o 
  -5  -2  12        1.11        3.24     25.20 o 
  -4  -2  12       13.33        3.34     25.14 o 
  -3  -2  12      201.95      203.07     14.77 o 
  -2  -2  12        7.84        3.58     27.09 o 
  -1  -2  12      105.54      103.79     15.38 o 
   0  -2  12        2.33        3.34     26.84 o 
   1  -2  12        2.02       51.15     23.60 o 
  -7  -1  12      277.80      263.64     19.65 o 
  -6  -1  12       63.94       67.52     26.25 o 
  -5  -1  12       11.82        3.21     28.94 o 
  -4  -1  12      104.31       35.86     32.28 o 
  -3  -1  12       16.38       48.37     26.01 o 
  -2  -1  12      187.59      194.63     16.22 o 
  -1  -1  12       25.93       19.52     27.30 o 
   0  -1  12       21.58       15.57     27.21 o 
   1  -1  12       81.34       75.71     27.89 o 
  -7   0  12       80.75       44.08     28.02 o 
  -6   0  12       63.94       99.58     11.49 o 
  -5   0  12       62.30       77.68     25.91 o 
  -4   0  12       11.56       18.19     25.48 o 
  -3   0  12      202.70      153.14     14.92 o 
  -2   0  12        9.89       33.45     29.28 o 
  -1   0  12       37.53       23.84     27.80 o 
   0   0  12       34.71        3.21     27.58 o 
  -6   1  12        8.58       31.66     27.70 o 
  -5   1  12        2.79        3.18     26.90 o 
  -4   1  12      185.31      177.39     15.08 o 
  -3   1  12        3.68        3.18     30.24 o 
  -2   1  12       13.19       34.41     30.11 o 
  -1   1  12       16.16       23.81     27.80 o 
  -4   2  12        7.60        3.95     27.77 o 
  -3   2  12       33.06       59.21     27.64 o 
  -4  -6  13        2.47        3.46     30.27 o 
  -3  -6  13       75.93       46.33     29.50 o 
  -2  -6  13        5.12        3.37     33.42 o 
  -1  -6  13      107.39       92.05     16.74 o 
  -5  -5  13       13.35       59.92     29.93 o 
  -4  -5  13       55.32        3.52     30.05 o 
  -3  -5  13       13.27       25.11     29.31 o 
  -2  -5  13      173.37      165.77     16.56 o 
  -1  -5  13        1.26       12.48     29.09 o 
  -5  -4  13       55.76        3.40     33.39 o 
  -4  -4  13       14.24        3.49     29.31 o 
  -3  -4  13      173.31      195.08     16.96 o 
  -2  -4  13        4.61        8.34     29.12 o 
  -1  -4  13       34.81        3.43     29.16 o 
  -5  -3  13        2.07       24.68     24.68 o 
  -4  -3  13      180.16      177.76     16.53 o 
  -3  -3  13        0.76       46.88     25.57 o 
  -2  -3  13       14.57       46.64     29.68 o 
  -1  -3  13       14.44       25.45     25.45 o 
  -5  -2  13      117.59       72.96     32.43 o 
  -4  -2  13        0.58       12.32     28.82 o 
  -3  -2  13       73.17       89.45     12.76 o 
  -2  -2  13        9.09        8.74     30.64 o 
  -1  -2  13        0.36        3.49     26.04 o 
  -5  -1  13       37.20       20.32     28.45 o 
  -4  -1  13      255.38      253.47     16.34 o 
  -3  -1  13        4.35       12.88     30.02 o 
  -2  -1  13        0.27       27.49     27.49 o 
                                                 
